# Supplementary material for: Genes involved in sex pheromone biosynthesis of Ephestia cautella, an important food storage pest, are determined by transcriptome sequencing
Source: BMC Genomics. 2015 Jul 18;16(1):532. doi: 10.1186/s12864-015-1710-2 (PMC4506583; doi:10.1186/s12864-015-1710-2)
Supplement: Additional file 6: — KEGG predicted pathways (130). [file 12864_2015_1710_MOESM6_ESM.xls]

## Sheet: Sppl file 1 KEGG pathway
Supplementary file 1: KEGG predicted pathways
Pathway	Seqs in Pathway	Enzyme	Ezyme ID	Seqs of Enzyme	Seqs	Pathway ID*
alpha-Linolenic acid metabolism	61	hydratase	ec:4.2.1.17	6	EP1_contig_1890, EP1_contig_2704, EP1_contig_8112, EP1_contig_15289, EP1_contig_18312, EP1_contig_27784	map00592
alpha-Linolenic acid metabolism	61	A1	ec:3.1.1.32	1	EP1_contig_29403	map00592
alpha-Linolenic acid metabolism	61	C-acyltransferase	ec:2.3.1.16	10	EP1_contig_1323, EP1_contig_9774, EP1_contig_22027, EP1_contig_27622, EP1_contig_27623, EP1_contig_28042, EP1_contig_29443, EP1_contig_30727, EP1_contig_34399, EP1_contig_51010	map00592
alpha-Linolenic acid metabolism	61	oxidase	ec:1.3.3.6	25	EP1_contig_1593, EP1_contig_2738, EP1_contig_4440, EP1_contig_6593, EP1_contig_7520, EP1_contig_8037, EP1_contig_10128, EP1_contig_12754, EP1_contig_16546, EP1_contig_21181, EP1_contig_33167, EP1_contig_34302, EP1_contig_34595, EP1_contig_36916, EP1_contig_38541, EP1_contig_38542, EP1_contig_40755, EP1_contig_40879, EP1_contig_43772, EP1_contig_43976, EP1_contig_46139, EP1_contig_48993, EP1_conti…	map00592
alpha-Linolenic acid metabolism	61	A2	ec:3.1.1.4	19	EP1_contig_5865, EP1_contig_8260, EP1_contig_21946, EP1_contig_22198, EP1_contig_22199, EP1_contig_26203, EP1_contig_36845, EP1_contig_38167, EP1_contig_38169, EP1_contig_40582, EP1_contig_41840, EP1_contig_48926, EP1_contig_54567, EP1_contig_55773, EP1_contig_59158, EP1_contig_62497, EP1_contig_65413, EP1_contig_71916, EP1_contig_72078	map00592
Linoleic acid metabolism	21	monooxygenase	ec:1.14.14.1	2	EP1_contig_45145, EP1_contig_45146	map00591
Linoleic acid metabolism	21	A2	ec:3.1.1.4	19	EP1_contig_5865, EP1_contig_8260, EP1_contig_21946, EP1_contig_22198, EP1_contig_22199, EP1_contig_26203, EP1_contig_36845, EP1_contig_38167, EP1_contig_38169, EP1_contig_40582, EP1_contig_41840, EP1_contig_48926, EP1_contig_54567, EP1_contig_55773, EP1_contig_59158, EP1_contig_62497, EP1_contig_65413, EP1_contig_71916, EP1_contig_72078	map00591
Biosynthesis of unsaturated fatty acids	65	hydratase	ec:4.2.1.17	6	EP1_contig_1890, EP1_contig_2704, EP1_contig_8112, EP1_contig_15289, EP1_contig_18312, EP1_contig_27784	map01040
Biosynthesis of unsaturated fatty acids	65	reductase	ec:1.1.1.100	2	EP1_contig_1101, EP1_contig_8286	map01040
Biosynthesis of unsaturated fatty acids	65	C-acyltransferase	ec:2.3.1.16	10	EP1_contig_1323, EP1_contig_9774, EP1_contig_22027, EP1_contig_27622, EP1_contig_27623, EP1_contig_28042, EP1_contig_29443, EP1_contig_30727, EP1_contig_34399, EP1_contig_51010	map01040
Biosynthesis of unsaturated fatty acids	65	9-desaturase	ec:1.14.19.1	22	EP1_contig_145, EP1_contig_343, EP1_contig_349, EP1_contig_1128, EP1_contig_1186, EP1_contig_1658, EP1_contig_1659, EP1_contig_5909, EP1_contig_8497, EP1_contig_12621, EP1_contig_13478, EP1_contig_13479, EP1_contig_14851, EP1_contig_20984, EP1_contig_25772, EP1_contig_31438, EP1_contig_31439, EP1_contig_31440, EP1_contig_38205, EP1_contig_57059, EP1_contig_71065, EP1_contig_72045	map01040
Biosynthesis of unsaturated fatty acids	65	oxidase	ec:1.3.3.6	25	EP1_contig_1593, EP1_contig_2738, EP1_contig_4440, EP1_contig_6593, EP1_contig_7520, EP1_contig_8037, EP1_contig_10128, EP1_contig_12754, EP1_contig_16546, EP1_contig_21181, EP1_contig_33167, EP1_contig_34302, EP1_contig_34595, EP1_contig_36916, EP1_contig_38541, EP1_contig_38542, EP1_contig_40755, EP1_contig_40879, EP1_contig_43772, EP1_contig_43976, EP1_contig_46139, EP1_contig_48993, EP1_conti…	map01040
Biosynthesis of unsaturated fatty acids	65	dehydrogenase	ec:1.1.1.211	10	EP1_contig_2704, EP1_contig_8112, EP1_contig_18312, EP1_contig_22027, EP1_contig_27622, EP1_contig_27623, EP1_contig_27784, EP1_contig_28042, EP1_contig_29443, EP1_contig_30727	map01040
Arachidonic acid metabolism	50	hydrolase	ec:3.3.2.6	3	EP1_contig_33560, EP1_contig_47344, EP1_contig_59599	map00590
Arachidonic acid metabolism	50	synthase	ec:5.3.99.2	1	EP1_contig_59079	map00590
Arachidonic acid metabolism	50	epoxide hydrolase	ec:3.3.2.10	3	EP1_contig_14023, EP1_contig_27713, EP1_contig_51476	map00590
Arachidonic acid metabolism	50	glutamyl transpeptidase	ec:2.3.2.2	8	EP1_contig_327, EP1_contig_6231, EP1_contig_8379, EP1_contig_18907, EP1_contig_38972, EP1_contig_49843, EP1_contig_53015, EP1_contig_53039	map00590
Arachidonic acid metabolism	50	1-monooxygenase	ec:1.14.15.3	1	EP1_contig_69469	map00590
Arachidonic acid metabolism	50	peroxidase	ec:1.11.1.9	9	EP1_contig_2183, EP1_contig_8851, EP1_contig_12213, EP1_contig_20585, EP1_contig_20610, EP1_contig_28791, EP1_contig_28973, EP1_contig_37145, EP1_contig_37222	map00590
Arachidonic acid metabolism	50	reductase (NADPH)	ec:1.1.1.184	1	EP1_contig_16691	map00590
Arachidonic acid metabolism	50	synthase	ec:1.14.99.1	3	EP1_contig_13862, EP1_contig_14706, EP1_contig_45323	map00590
Arachidonic acid metabolism	50	monooxygenase	ec:1.14.14.1	2	EP1_contig_45145, EP1_contig_45146	map00590
Arachidonic acid metabolism	50	A2	ec:3.1.1.4	19	EP1_contig_5865, EP1_contig_8260, EP1_contig_21946, EP1_contig_22198, EP1_contig_22199, EP1_contig_26203, EP1_contig_36845, EP1_contig_38167, EP1_contig_38169, EP1_contig_40582, EP1_contig_41840, EP1_contig_48926, EP1_contig_54567, EP1_contig_55773, EP1_contig_59158, EP1_contig_62497, EP1_contig_65413, EP1_contig_71916, EP1_contig_72078	map00590
Taurine and hypotaurine metabolism	16	decarboxylase	ec:4.1.1.15	6	EP1_contig_32506, EP1_contig_63988, EP1_contig_69411, EP1_contig_75716, EP1_contig_76008, EP1_contig_77678	map00430
Taurine and hypotaurine metabolism	16	glutamyl transpeptidase	ec:2.3.2.2	8	EP1_contig_327, EP1_contig_6231, EP1_contig_8379, EP1_contig_18907, EP1_contig_38972, EP1_contig_49843, EP1_contig_53015, EP1_contig_53039	map00430
Taurine and hypotaurine metabolism	16	dehydrogenase	ec:1.4.1.2	1	EP1_contig_925	map00430
Taurine and hypotaurine metabolism	16	dioxygenase	ec:1.13.11.19	1	EP1_contig_23770	map00430
Sulfur metabolism	9	adenylyltransferase	ec:2.7.7.4	3	EP1_contig_2458, EP1_contig_3796, EP1_contig_4050	map00920
Sulfur metabolism	9	sulfurtransferase	ec:2.8.1.1	4	EP1_contig_17638, EP1_contig_25174, EP1_contig_56646, EP1_contig_56647	map00920
Sulfur metabolism	9	nucleotidase	ec:3.1.3.7	1	EP1_contig_5519	map00920
Sulfur metabolism	9	synthase	ec:2.5.1.47	1	EP1_contig_5170	map00920
Sulfur metabolism	9	kinase	ec:2.7.1.25	2	EP1_contig_3796, EP1_contig_4050	map00920
Steroid degradation	1	dehydrogenase	ec:1.1.1.145	1	EP1_contig_2014	map00984
Drug metabolism - other enzymes	89	dehydrogenase (NADP+)	ec:1.3.1.2	11	EP1_contig_2237, EP1_contig_2293, EP1_contig_4393, EP1_contig_4515, EP1_contig_4516, EP1_contig_7302, EP1_contig_8014, EP1_contig_8015, EP1_contig_8016, EP1_contig_14317, EP1_contig_17502	map00983
Drug metabolism - other enzymes	89	oxidase	ec:1.17.3.2	4	EP1_contig_588, EP1_contig_4201, EP1_contig_5425, EP1_contig_11926	map00983
Drug metabolism - other enzymes	89	ec:3.5.1.6 beta-ureidopropionase	ec:3.5.1.6	2	EP1_contig_10602, EP1_contig_30615	map00983
Drug metabolism - other enzymes	89	phosphoribosyltransferase	ec:2.4.2.10	6	EP1_contig_12408, EP1_contig_40993, EP1_contig_40994, EP1_contig_46430, EP1_contig_47495, EP1_contig_50710	map00983
Drug metabolism - other enzymes	89	beta-glucuronide glucuronohydrolase glucuronidase	ec:3.2.1.31	1	EP1_contig_44518	map00983
Drug metabolism - other enzymes	89	synthase (glutamine-hydrolysing)	ec:6.3.5.2	3	EP1_contig_4287, EP1_contig_4885, EP1_contig_6947	map00983
Drug metabolism - other enzymes	89	deaminase	ec:3.5.4.5	1	EP1_contig_25254	map00983
Drug metabolism - other enzymes	89	phosphorylase	ec:2.4.2.3	5	EP1_contig_13615, EP1_contig_47345, EP1_contig_47346, EP1_contig_47516, EP1_contig_53042	map00983
Drug metabolism - other enzymes	89	hydantoinase	ec:3.5.2.2	2	EP1_contig_3302, EP1_contig_54808	map00983
Drug metabolism - other enzymes	89	diphosphatase	ec:3.6.1.19	1	EP1_contig_33129	map00983
Drug metabolism - other enzymes	89	1-naphthol glucuronyltransferase	ec:2.4.1.17	3	EP1_contig_24506, EP1_contig_29604, EP1_contig_46988	map00983
Drug metabolism - other enzymes	89	N-acetyltransferase	ec:2.3.1.5	4	EP1_contig_18689, EP1_contig_36776, EP1_contig_65181, EP1_contig_65182	map00983
Drug metabolism - other enzymes	89	dehydrogenase	ec:1.1.1.205	2	EP1_contig_7257, EP1_contig_14383	map00983
Drug metabolism - other enzymes	89	ali-esterase	ec:3.1.1.1	38	EP1_contig_1003, EP1_contig_1849, EP1_contig_1850, EP1_contig_4621, EP1_contig_4849, EP1_contig_6281, EP1_contig_6420, EP1_contig_10078, EP1_contig_12808, EP1_contig_14023, EP1_contig_15851, EP1_contig_15947, EP1_contig_15948, EP1_contig_16832, EP1_contig_17163, EP1_contig_17339, EP1_contig_22710, EP1_contig_23278, EP1_contig_26342, EP1_contig_27713, EP1_contig_27714, EP1_contig_32613, EP1_contig…	map00983
Drug metabolism - other enzymes	89	kinase	ec:2.7.1.48	6	EP1_contig_12503, EP1_contig_17645, EP1_contig_23919, EP1_contig_23920, EP1_contig_24262, EP1_contig_46928	map00983
Drug metabolism - cytochrome P450	49	dehydrogenase	ec:1.1.1.1	13	EP1_contig_12281, EP1_contig_16321, EP1_contig_33637, EP1_contig_35858, EP1_contig_37181, EP1_contig_37309, EP1_contig_39058, EP1_contig_42670, EP1_contig_57209, EP1_contig_58819, EP1_contig_68345, EP1_contig_71436, EP1_contig_76852	map00982
Drug metabolism - cytochrome P450	49	monooxygenase	ec:1.14.13.8	7	EP1_contig_2294, EP1_contig_5617, EP1_contig_14212, EP1_contig_16374, EP1_contig_30333, EP1_contig_35361, EP1_contig_36301	map00982
Drug metabolism - cytochrome P450	49	dehydrogenase [NAD(P)+]	ec:1.2.1.5	2	EP1_contig_915, EP1_contig_2854	map00982
Drug metabolism - cytochrome P450	49	1-naphthol glucuronyltransferase	ec:2.4.1.17	3	EP1_contig_24506, EP1_contig_29604, EP1_contig_46988	map00982
Drug metabolism - cytochrome P450	49	transferase	ec:2.5.1.18	22	EP1_contig_1665, EP1_contig_4715, EP1_contig_7479, EP1_contig_21664, EP1_contig_26287, EP1_contig_26589, EP1_contig_27705, EP1_contig_29935, EP1_contig_42137, EP1_contig_42359, EP1_contig_44496, EP1_contig_44638, EP1_contig_45828, EP1_contig_45829, EP1_contig_46127, EP1_contig_49278, EP1_contig_51845, EP1_contig_55723, EP1_contig_56810, EP1_contig_59079, EP1_contig_67730, EP1_contig_73884	map00982
Drug metabolism - cytochrome P450	49	monooxygenase	ec:1.14.14.1	2	EP1_contig_45145, EP1_contig_45146	map00982
Insect hormone biosynthesis	3	20-monooxygenase	ec:1.14.99.22	3	EP1_contig_5912, EP1_contig_56450, EP1_contig_71217	map00981
Metabolism of xenobiotics by cytochrome P450	70	epoxide hydrolase	ec:3.3.2.9	27	EP1_contig_1532, EP1_contig_1563, EP1_contig_1564, EP1_contig_1951, EP1_contig_2288, EP1_contig_4214, EP1_contig_4365, EP1_contig_8740, EP1_contig_11197, EP1_contig_11851, EP1_contig_11925, EP1_contig_18456, EP1_contig_19307, EP1_contig_19308, EP1_contig_19309, EP1_contig_26221, EP1_contig_27378, EP1_contig_27379, EP1_contig_28791, EP1_contig_37144, EP1_contig_37145, EP1_contig_40873, EP1_contig_…	map00980
Metabolism of xenobiotics by cytochrome P450	70	reductase (NADPH)	ec:1.1.1.184	1	EP1_contig_16691	map00980
Metabolism of xenobiotics by cytochrome P450	70	dehydrogenase	ec:1.1.1.1	13	EP1_contig_12281, EP1_contig_16321, EP1_contig_33637, EP1_contig_35858, EP1_contig_37181, EP1_contig_37309, EP1_contig_39058, EP1_contig_42670, EP1_contig_57209, EP1_contig_58819, EP1_contig_68345, EP1_contig_71436, EP1_contig_76852	map00980
Metabolism of xenobiotics by cytochrome P450	70	dehydrogenase [NAD(P)+]	ec:1.2.1.5	2	EP1_contig_915, EP1_contig_2854	map00980
Metabolism of xenobiotics by cytochrome P450	70	1-naphthol glucuronyltransferase	ec:2.4.1.17	3	EP1_contig_24506, EP1_contig_29604, EP1_contig_46988	map00980
Metabolism of xenobiotics by cytochrome P450	70	transferase	ec:2.5.1.18	22	EP1_contig_1665, EP1_contig_4715, EP1_contig_7479, EP1_contig_21664, EP1_contig_26287, EP1_contig_26589, EP1_contig_27705, EP1_contig_29935, EP1_contig_42137, EP1_contig_42359, EP1_contig_44496, EP1_contig_44638, EP1_contig_45828, EP1_contig_45829, EP1_contig_46127, EP1_contig_49278, EP1_contig_51845, EP1_contig_55723, EP1_contig_56810, EP1_contig_59079, EP1_contig_67730, EP1_contig_73884	map00980
Metabolism of xenobiotics by cytochrome P450	70	monooxygenase	ec:1.14.14.1	2	EP1_contig_45145, EP1_contig_45146	map00980
Arginine and proline metabolism	54	synthase	ec:6.3.4.5	1	EP1_contig_6555	map00330
Arginine and proline metabolism	54	decarboxylase	ec:4.1.1.50	1	EP1_contig_4594	map00330
Arginine and proline metabolism	54	arginine amidinase	ec:3.5.3.1	1	EP1_contig_1534	map00330
Arginine and proline metabolism	54	decarboxylase	ec:4.1.1.17	1	EP1_contig_6327	map00330
Arginine and proline metabolism	54	oxidase	ec:1.4.3.3	1	EP1_contig_14525	map00330
Arginine and proline metabolism	54	glutaminase I	ec:3.5.1.2	1	EP1_contig_4289	map00330
Arginine and proline metabolism	54	dehydrogenase [NAD(P)+]	ec:1.4.1.3	1	EP1_contig_925	map00330
Arginine and proline metabolism	54	dehydrogenase	ec:1.4.1.2	1	EP1_contig_925	map00330
Arginine and proline metabolism	54	5-kinase	ec:2.7.2.11	3	EP1_contig_1475, EP1_contig_7162, EP1_contig_73900	map00330
Arginine and proline metabolism	54	N-acetyltransferase	ec:2.3.1.35	1	EP1_contig_10110	map00330
Arginine and proline metabolism	54	acid amidohydrolase	ec:3.5.1.14	7	EP1_contig_5685, EP1_contig_5686, EP1_contig_15507, EP1_contig_22245, EP1_contig_25847, EP1_contig_30072, EP1_contig_67642	map00330
Arginine and proline metabolism	54	lyase	ec:4.3.2.1	1	EP1_contig_22280	map00330
Arginine and proline metabolism	54	dehydrogenase (NAD+)	ec:1.2.1.3	7	EP1_contig_197, EP1_contig_1899, EP1_contig_2234, EP1_contig_10860, EP1_contig_13870, EP1_contig_13880, EP1_contig_22610	map00330
Arginine and proline metabolism	54	synthase (ammonia)	ec:6.3.4.16	1	EP1_contig_11152	map00330
Arginine and proline metabolism	54	dioxygenase	ec:1.14.11.2	2	EP1_contig_596, EP1_contig_10444	map00330
Arginine and proline metabolism	54	N-acetyltransferase	ec:2.3.1.1	1	EP1_contig_10110	map00330
Arginine and proline metabolism	54	synthase (NADPH dependent)	ec:1.14.13.39	8	EP1_contig_2630, EP1_contig_5318, EP1_contig_5319, EP1_contig_5409, EP1_contig_11089, EP1_contig_31496, EP1_contig_60490, EP1_contig_61039	map00330
Arginine and proline metabolism	54	synthase	ec:2.5.1.16	2	EP1_contig_18984, EP1_contig_38175	map00330
Arginine and proline metabolism	54	dehydrogenase	ec:1.2.1.41	3	EP1_contig_1475, EP1_contig_7162, EP1_contig_73900	map00330
Arginine and proline metabolism	54	transaminase	ec:2.6.1.1	9	EP1_contig_2908, EP1_contig_2909, EP1_contig_6686, EP1_contig_13094, EP1_contig_17350, EP1_contig_27006, EP1_contig_27007, EP1_contig_43156, EP1_contig_65759	map00330
Arginine and proline metabolism	54	ligase	ec:6.3.1.2	5	EP1_contig_1769, EP1_contig_2443, EP1_contig_7661, EP1_contig_16041, EP1_contig_32506	map00330
Arginine and proline metabolism	54	kinase	ec:2.7.3.3	1	EP1_contig_618	map00330
Caffeine metabolism	13	oxidase	ec:1.17.3.2	4	EP1_contig_588, EP1_contig_4201, EP1_contig_5425, EP1_contig_11926	map00232
Caffeine metabolism	13	urate hydroxylase	ec:1.7.3.3	3	EP1_contig_6946, EP1_contig_8058, EP1_contig_19849	map00232
Caffeine metabolism	13	N-acetyltransferase	ec:2.3.1.5	4	EP1_contig_18689, EP1_contig_36776, EP1_contig_65181, EP1_contig_65182	map00232
Caffeine metabolism	13	monooxygenase	ec:1.14.14.1	2	EP1_contig_45145, EP1_contig_45146	map00232
Aminobenzoate degradation	82	hydratase	ec:4.2.1.17	6	EP1_contig_1890, EP1_contig_2704, EP1_contig_8112, EP1_contig_15289, EP1_contig_18312, EP1_contig_27784	map00627
Aminobenzoate degradation	82	nitrophenyl phosphatase	ec:3.1.3.41	28	EP1_contig_1871, EP1_contig_3853, EP1_contig_9248, EP1_contig_9249, EP1_contig_9804, EP1_contig_10936, EP1_contig_10937, EP1_contig_13146, EP1_contig_18432, EP1_contig_20592, EP1_contig_23212, EP1_contig_25785, EP1_contig_32686, EP1_contig_33426, EP1_contig_34300, EP1_contig_35166, EP1_contig_53309, EP1_contig_54550, EP1_contig_55482, EP1_contig_56362, EP1_contig_56876, EP1_contig_56877, EP1_cont…	map00627
Aminobenzoate degradation	82	organophosphate hydrolase	ec:3.1.8.1	1	EP1_contig_8492	map00627
Aminobenzoate degradation	82	phosphatase	ec:3.1.3.2	30	EP1_contig_1086, EP1_contig_5098, EP1_contig_6015, EP1_contig_6016, EP1_contig_6017, EP1_contig_7228, EP1_contig_10277, EP1_contig_10331, EP1_contig_11114, EP1_contig_16596, EP1_contig_18123, EP1_contig_19594, EP1_contig_20633, EP1_contig_24964, EP1_contig_25810, EP1_contig_27660, EP1_contig_28077, EP1_contig_31690, EP1_contig_31691, EP1_contig_37259, EP1_contig_37526, EP1_contig_43029, EP1_conti…	map00627
Aminobenzoate degradation	82	phosphatase	ec:3.1.3.1	10	EP1_contig_5268, EP1_contig_8542, EP1_contig_8997, EP1_contig_9902, EP1_contig_19791, EP1_contig_24027, EP1_contig_42140, EP1_contig_58519, EP1_contig_66033, EP1_contig_79872	map00627
Aminobenzoate degradation	82	acetylphosphatase	ec:3.6.1.7	1	EP1_contig_21206	map00627
Aminobenzoate degradation	82	monooxygenase	ec:1.14.14.1	2	EP1_contig_45145, EP1_contig_45146	map00627
Aminobenzoate degradation	82	dehydrogenase (NAD+)	ec:1.2.1.28	4	EP1_contig_759, EP1_contig_7487, EP1_contig_8838, EP1_contig_51821	map00627
Purine metabolism	638	synthase	ec:6.3.4.4	1	EP1_contig_18423	map00230
Purine metabolism	638	phosphodiesterase	ec:3.1.4.35	4	EP1_contig_6003, EP1_contig_12347, EP1_contig_28517, EP1_contig_35241	map00230
Purine metabolism	638	diphosphokinase	ec:2.7.6.1	5	EP1_contig_1556, EP1_contig_3455, EP1_contig_24689, EP1_contig_25303, EP1_contig_41777	map00230
Purine metabolism	638	phosphodiesterase	ec:3.1.4.17	9	EP1_contig_12290, EP1_contig_13947, EP1_contig_20942, EP1_contig_23948, EP1_contig_24659, EP1_contig_33852, EP1_contig_43248, EP1_contig_47840, EP1_contig_62069	map00230
Purine metabolism	638	ec:3.5.3.4 allantoicase	ec:3.5.3.4	2	EP1_contig_23985, EP1_contig_36390	map00230
Purine metabolism	638	carboxylase	ec:4.1.1.21	1	EP1_contig_969	map00230
Purine metabolism	638	oxidase	ec:1.17.3.2	4	EP1_contig_588, EP1_contig_4201, EP1_contig_5425, EP1_contig_11926	map00230
Purine metabolism	638	urate hydroxylase	ec:1.7.3.3	3	EP1_contig_6946, EP1_contig_8058, EP1_contig_19849	map00230
Purine metabolism	638	hydrolase	ec:3.5.2.17	2	EP1_contig_12066, EP1_contig_27285	map00230
Purine metabolism	638	synthase	ec:6.3.2.6	1	EP1_contig_969	map00230
Purine metabolism	638	kinase	ec:2.7.4.8	8	EP1_contig_3244, EP1_contig_6201, EP1_contig_10530, EP1_contig_22341, EP1_contig_24959, EP1_contig_50430, EP1_contig_51397, EP1_contig_68975	map00230
Purine metabolism	638	kinase	ec:2.7.4.6	6	EP1_contig_1104, EP1_contig_19449, EP1_contig_25535, EP1_contig_46396, EP1_contig_62348, EP1_contig_75755	map00230
Purine metabolism	638	kinase	ec:2.7.4.3	4	EP1_contig_8284, EP1_contig_9210, EP1_contig_24262, EP1_contig_65805	map00230
Purine metabolism	638	phosphoribosyldiphosphate 5-amidotransferase	ec:2.4.2.14	5	EP1_contig_1396, EP1_contig_9984, EP1_contig_29035, EP1_contig_40201, EP1_contig_40202	map00230
Purine metabolism	638	synthase	ec:6.3.5.3	5	EP1_contig_8703, EP1_contig_10506, EP1_contig_16616, EP1_contig_19857, EP1_contig_25925	map00230
Purine metabolism	638	synthase (glutamine-hydrolysing)	ec:6.3.5.2	3	EP1_contig_4287, EP1_contig_4885, EP1_contig_6947	map00230
Purine metabolism	638	cyclase	ec:4.6.1.2	25	EP1_contig_9705, EP1_contig_10192, EP1_contig_10217, EP1_contig_10525, EP1_contig_13392, EP1_contig_17720, EP1_contig_23217, EP1_contig_25713, EP1_contig_25962, EP1_contig_31922, EP1_contig_31923, EP1_contig_39892, EP1_contig_49472, EP1_contig_53932, EP1_contig_56998, EP1_contig_58780, EP1_contig_61419, EP1_contig_66336, EP1_contig_67015, EP1_contig_68464, EP1_contig_68924, EP1_contig_69304, EP1_…	map00230
Purine metabolism	638	cyclase	ec:4.6.1.1	16	EP1_contig_7396, EP1_contig_9665, EP1_contig_13392, EP1_contig_22583, EP1_contig_34096, EP1_contig_44567, EP1_contig_44568, EP1_contig_44569, EP1_contig_54605, EP1_contig_56998, EP1_contig_57454, EP1_contig_57918, EP1_contig_63350, EP1_contig_64333, EP1_contig_66620, EP1_contig_68518	map00230
Purine metabolism	638	formyltransferase	ec:2.1.2.3	6	EP1_contig_4565, EP1_contig_8750, EP1_contig_10556, EP1_contig_10557, EP1_contig_10558, EP1_contig_26751	map00230
Purine metabolism	638	formyltransferase	ec:2.1.2.2	19	EP1_contig_1432, EP1_contig_1434, EP1_contig_4221, EP1_contig_4592, EP1_contig_4593, EP1_contig_5905, EP1_contig_5906, EP1_contig_5907, EP1_contig_6062, EP1_contig_9432, EP1_contig_21913, EP1_contig_21914, EP1_contig_21915, EP1_contig_26843, EP1_contig_26844, EP1_contig_29082, EP1_contig_69380, EP1_contig_74421, EP1_contig_75242	map00230
Purine metabolism	638	dehydrogenase	ec:1.17.1.4	5	EP1_contig_588, EP1_contig_4201, EP1_contig_5425, EP1_contig_11926, EP1_contig_14267	map00230
Purine metabolism	638	cyclohydrolase	ec:3.5.4.10	6	EP1_contig_4565, EP1_contig_8750, EP1_contig_10556, EP1_contig_10557, EP1_contig_10558, EP1_contig_26751	map00230
Purine metabolism	638	nucleotidyltransferase	ec:2.7.7.8	7	EP1_contig_27112, EP1_contig_29580, EP1_contig_40888, EP1_contig_43360, EP1_contig_43361, EP1_contig_43362, EP1_contig_48430	map00230
Purine metabolism	638	DNA polymerase	ec:2.7.7.7	43	EP1_contig_4992, EP1_contig_5238, EP1_contig_6852, EP1_contig_12040, EP1_contig_13007, EP1_contig_13602, EP1_contig_13603, EP1_contig_15286, EP1_contig_15925, EP1_contig_18736, EP1_contig_22593, EP1_contig_28031, EP1_contig_28294, EP1_contig_31471, EP1_contig_31472, EP1_contig_31473, EP1_contig_33413, EP1_contig_34018, EP1_contig_34019, EP1_contig_34687, EP1_contig_35131, EP1_contig_36270, EP1_co…	map00230
Purine metabolism	638	RNA polymerase	ec:2.7.7.6	74	EP1_contig_96, EP1_contig_1378, EP1_contig_3646, EP1_contig_5901, EP1_contig_7555, EP1_contig_7556, EP1_contig_13142, EP1_contig_14655, EP1_contig_16393, EP1_contig_16413, EP1_contig_17052, EP1_contig_17053, EP1_contig_17121, EP1_contig_18178, EP1_contig_18818, EP1_contig_18880, EP1_contig_19564, EP1_contig_21060, EP1_contig_21670, EP1_contig_24103, EP1_contig_25604, EP1_contig_25618, EP1_contig_…	map00230
Purine metabolism	638	adenylyltransferase	ec:2.7.7.4	3	EP1_contig_2458, EP1_contig_3796, EP1_contig_4050	map00230
Purine metabolism	638	deaminase	ec:3.5.4.6	7	EP1_contig_12301, EP1_contig_16036, EP1_contig_18016, EP1_contig_31499, EP1_contig_42389, EP1_contig_78612, EP1_contig_79315	map00230
Purine metabolism	638	deaminase	ec:3.5.4.4	9	EP1_contig_7310, EP1_contig_16692, EP1_contig_20402, EP1_contig_21384, EP1_contig_39457, EP1_contig_44145, EP1_contig_45505, EP1_contig_68195, EP1_contig_83460	map00230
Purine metabolism	638	deaminase	ec:3.5.4.3	3	EP1_contig_17034, EP1_contig_47317, EP1_contig_48740	map00230
Purine metabolism	638	reductase	ec:1.7.1.7	3	EP1_contig_11657, EP1_contig_11658, EP1_contig_53708	map00230
Purine metabolism	638	RNA polymerase	ec:2.7.7.48	12	EP1_contig_12494, EP1_contig_18138, EP1_contig_30055, EP1_contig_37900, EP1_contig_52953, EP1_contig_70088, EP1_contig_70290, EP1_contig_75822, EP1_contig_78357, EP1_contig_78358, EP1_contig_78398, EP1_contig_83698	map00230
Purine metabolism	638	phosphorylase	ec:2.4.2.1	1	EP1_contig_10502	map00230
Purine metabolism	638	reductase	ec:1.17.4.1	6	EP1_contig_4303, EP1_contig_4304, EP1_contig_5547, EP1_contig_9387, EP1_contig_21850, EP1_contig_44260	map00230
Purine metabolism	638	ribonucleotide mutase	ec:5.4.99.18	1	EP1_contig_969	map00230
Purine metabolism	638	cyclo-ligase	ec:6.3.3.1	19	EP1_contig_1432, EP1_contig_1434, EP1_contig_4221, EP1_contig_4592, EP1_contig_4593, EP1_contig_5905, EP1_contig_5906, EP1_contig_5907, EP1_contig_6062, EP1_contig_9432, EP1_contig_21913, EP1_contig_21914, EP1_contig_21915, EP1_contig_26843, EP1_contig_26844, EP1_contig_29082, EP1_contig_69380, EP1_contig_74421, EP1_contig_75242	map00230
Purine metabolism	638	uridine 5'-nucleotidase	ec:3.1.3.5	11	EP1_contig_9626, EP1_contig_13250, EP1_contig_16109, EP1_contig_31912, EP1_contig_42307, EP1_contig_42308, EP1_contig_42897, EP1_contig_52854, EP1_contig_52865, EP1_contig_53047, EP1_contig_76710	map00230
Purine metabolism	638	diphosphate phosphatase	ec:3.6.1.6	5	EP1_contig_13250, EP1_contig_19462, EP1_contig_21782, EP1_contig_42897, EP1_contig_76710	map00230
Purine metabolism	638	adenylpyrophosphatase	ec:3.6.1.3	204	EP1_contig_322, EP1_contig_323, EP1_contig_468, EP1_contig_578, EP1_contig_592, EP1_contig_657, EP1_contig_730, EP1_contig_1102, EP1_contig_1325, EP1_contig_1444, EP1_contig_1445, EP1_contig_2338, EP1_contig_2533, EP1_contig_3075, EP1_contig_3181, EP1_contig_3733, EP1_contig_3734, EP1_contig_3898, EP1_contig_4234, EP1_contig_4235, EP1_contig_4379, EP1_contig_4380, EP1_contig_4542, EP1_contig_4558…	map00230
Purine metabolism	638	lyase	ec:4.3.2.2	5	EP1_contig_13899, EP1_contig_13900, EP1_contig_13901, EP1_contig_16122, EP1_contig_17903	map00230
Purine metabolism	638	ec:3.5.2.5 allantoinase	ec:3.5.2.5	6	EP1_contig_26008, EP1_contig_37097, EP1_contig_40379, EP1_contig_50600, EP1_contig_65567, EP1_contig_78639	map00230
Purine metabolism	638	ligase	ec:6.3.4.13	19	EP1_contig_1432, EP1_contig_1434, EP1_contig_4221, EP1_contig_4592, EP1_contig_4593, EP1_contig_5905, EP1_contig_5906, EP1_contig_5907, EP1_contig_6062, EP1_contig_9432, EP1_contig_21913, EP1_contig_21914, EP1_contig_21915, EP1_contig_26843, EP1_contig_26844, EP1_contig_29082, EP1_contig_69380, EP1_contig_74421, EP1_contig_75242	map00230
Purine metabolism	638	diphosphatase	ec:3.6.1.19	1	EP1_contig_33129	map00230
Purine metabolism	638	phosphatase	ec:3.6.1.15	103	EP1_contig_729, EP1_contig_1270, EP1_contig_2026, EP1_contig_2314, EP1_contig_2877, EP1_contig_3846, EP1_contig_5254, EP1_contig_5336, EP1_contig_5340, EP1_contig_5646, EP1_contig_6328, EP1_contig_6591, EP1_contig_8192, EP1_contig_8252, EP1_contig_9995, EP1_contig_9996, EP1_contig_10186, EP1_contig_10586, EP1_contig_10828, EP1_contig_10889, EP1_contig_11688, EP1_contig_11689, EP1_contig_11692, EP…	map00230
Purine metabolism	638	dehydrogenase	ec:1.1.1.205	2	EP1_contig_7257, EP1_contig_14383	map00230
Purine metabolism	638	(alpha-D-glucose-1,6-bisphosphate-dependent)	ec:5.4.2.2	3	EP1_contig_602, EP1_contig_10729, EP1_contig_21006	map00230
Purine metabolism	638	kinase	ec:2.7.1.40	9	EP1_contig_1394, EP1_contig_3085, EP1_contig_5113, EP1_contig_9014, EP1_contig_9015, EP1_contig_10876, EP1_contig_39292, EP1_contig_66749, EP1_contig_74299	map00230
Purine metabolism	638	kinase	ec:2.7.1.25	2	EP1_contig_3796, EP1_contig_4050	map00230
Purine metabolism	638	kinase	ec:2.7.1.20	1	EP1_contig_9766	map00230
Lipoic acid metabolism	2	transferase	ec:2.3.1.181	1	EP1_contig_2967	map00785
Lipoic acid metabolism	2	synthase	ec:2.8.1.8	1	EP1_contig_2333	map00785
Naphthalene degradation	13	dehydrogenase	ec:1.1.1.1	13	EP1_contig_12281, EP1_contig_16321, EP1_contig_33637, EP1_contig_35858, EP1_contig_37181, EP1_contig_37309, EP1_contig_39058, EP1_contig_42670, EP1_contig_57209, EP1_contig_58819, EP1_contig_68345, EP1_contig_71436, EP1_contig_76852	map00626
Carbon fixation pathways in prokaryotes	87	ligase	ec:6.3.4.3	3	EP1_contig_1684, EP1_contig_10124, EP1_contig_14445	map00720
Carbon fixation pathways in prokaryotes	87	reductase [NAD(P)H]	ec:1.5.1.20	4	EP1_contig_42377, EP1_contig_42378, EP1_contig_61482, EP1_contig_68592	map00720
Carbon fixation pathways in prokaryotes	87	hydratase	ec:4.2.1.17	6	EP1_contig_1890, EP1_contig_2704, EP1_contig_8112, EP1_contig_15289, EP1_contig_18312, EP1_contig_27784	map00720
Carbon fixation pathways in prokaryotes	87	carboxylase	ec:6.4.1.3	10	EP1_contig_35, EP1_contig_1227, EP1_contig_17437, EP1_contig_18231, EP1_contig_19421, EP1_contig_28019, EP1_contig_28246, EP1_contig_30714, EP1_contig_34353, EP1_contig_48747	map00720
Carbon fixation pathways in prokaryotes	87	carboxylase	ec:6.4.1.2	26	EP1_contig_33, EP1_contig_34, EP1_contig_35, EP1_contig_1227, EP1_contig_4216, EP1_contig_4217, EP1_contig_5298, EP1_contig_12883, EP1_contig_14389, EP1_contig_14940, EP1_contig_17437, EP1_contig_18231, EP1_contig_19421, EP1_contig_22644, EP1_contig_28246, EP1_contig_28429, EP1_contig_28430, EP1_contig_28431, EP1_contig_30641, EP1_contig_30714, EP1_contig_32393, EP1_contig_34353, EP1_contig_46452…	map00720
Carbon fixation pathways in prokaryotes	87	carboxylase	ec:6.4.1.1	2	EP1_contig_1282, EP1_contig_2518	map00720
Carbon fixation pathways in prokaryotes	87	cyclohydrolase	ec:3.5.4.9	2	EP1_contig_1684, EP1_contig_14445	map00720
Carbon fixation pathways in prokaryotes	87	citrate synthase	ec:2.3.3.8	7	EP1_contig_708, EP1_contig_1705, EP1_contig_3083, EP1_contig_3644, EP1_contig_7339, EP1_contig_7359, EP1_contig_7410	map00720
Carbon fixation pathways in prokaryotes	87	ligase (ADP-forming)	ec:6.2.1.5	7	EP1_contig_1705, EP1_contig_2646, EP1_contig_3083, EP1_contig_3644, EP1_contig_7339, EP1_contig_7359, EP1_contig_7410	map00720
Carbon fixation pathways in prokaryotes	87	ligase	ec:6.2.1.1	3	EP1_contig_11803, EP1_contig_23535, EP1_contig_29142	map00720
Carbon fixation pathways in prokaryotes	87	dehydrogenase (NADP+)	ec:1.1.1.42	2	EP1_contig_1260, EP1_contig_17563	map00720
Carbon fixation pathways in prokaryotes	87	dehydrogenase	ec:1.1.1.37	2	EP1_contig_1301, EP1_contig_2543	map00720
Carbon fixation pathways in prokaryotes	87	C-acetyltransferase	ec:2.3.1.9	5	EP1_contig_4334, EP1_contig_4335, EP1_contig_4504, EP1_contig_13443, EP1_contig_47585	map00720
Carbon fixation pathways in prokaryotes	87	dehydrogenase	ec:1.1.1.35	10	EP1_contig_2512, EP1_contig_2541, EP1_contig_4736, EP1_contig_10512, EP1_contig_14211, EP1_contig_16664, EP1_contig_19220, EP1_contig_35858, EP1_contig_37454, EP1_contig_38509	map00720
Carbon fixation pathways in prokaryotes	87	dehydrogenase (NADP+)	ec:1.5.1.5	2	EP1_contig_1684, EP1_contig_14445	map00720
Carbon fixation pathways in prokaryotes	87	entry	ec:1.3.99.1	3	EP1_contig_955, EP1_contig_16005, EP1_contig_64038	map00720
Carbon fixation pathways in prokaryotes	87	hydratase	ec:4.2.1.3	10	EP1_contig_315, EP1_contig_3419, EP1_contig_5777, EP1_contig_8620, EP1_contig_8621, EP1_contig_9852, EP1_contig_9853, EP1_contig_11073, EP1_contig_11075, EP1_contig_11115	map00720
Carbon fixation pathways in prokaryotes	87	hydratase	ec:4.2.1.2	2	EP1_contig_8772, EP1_contig_14284	map00720
Chloroalkane and chloroalkene degradation	23	epoxide hydrolase	ec:3.3.2.10	3	EP1_contig_14023, EP1_contig_27713, EP1_contig_51476	map00625
Chloroalkane and chloroalkene degradation	23	dehydrogenase	ec:1.1.1.1	13	EP1_contig_12281, EP1_contig_16321, EP1_contig_33637, EP1_contig_35858, EP1_contig_37181, EP1_contig_37309, EP1_contig_39058, EP1_contig_42670, EP1_contig_57209, EP1_contig_58819, EP1_contig_68345, EP1_contig_71436, EP1_contig_76852	map00625
Chloroalkane and chloroalkene degradation	23	dehydrogenase (NAD+)	ec:1.2.1.3	7	EP1_contig_197, EP1_contig_1899, EP1_contig_2234, EP1_contig_10860, EP1_contig_13870, EP1_contig_13880, EP1_contig_22610	map00625
Toluene degradation	14	dehydrogenase	ec:1.1.1.35	10	EP1_contig_2512, EP1_contig_2541, EP1_contig_4736, EP1_contig_10512, EP1_contig_14211, EP1_contig_16664, EP1_contig_19220, EP1_contig_35858, EP1_contig_37454, EP1_contig_38509	map00623
Toluene degradation	14	dehydrogenase (NAD+)	ec:1.2.1.28	4	EP1_contig_759, EP1_contig_7487, EP1_contig_8838, EP1_contig_51821	map00623
Xylene degradation	5	dehydrogenase (NAD+)	ec:1.2.1.28	4	EP1_contig_759, EP1_contig_7487, EP1_contig_8838, EP1_contig_51821	map00622
Xylene degradation	5	dehydrogenase (acetylating)	ec:1.2.1.10	1	EP1_contig_2234	map00622
Valine, leucine and isoleucine biosynthesis	4	ammonia-lyase	ec:4.3.1.19	1	EP1_contig_26628	map00290
Valine, leucine and isoleucine biosynthesis	4	transaminase	ec:2.6.1.42	3	EP1_contig_6034, EP1_contig_9421, EP1_contig_17318	map00290
Dioxin degradation	1	dehydrogenase (acetylating)	ec:1.2.1.10	1	EP1_contig_2234	map00621
Photosynthesis	1	reductase	ec:1.18.1.2	1	EP1_contig_44787	map00195
Ubiquinone and other terpenoid-quinone biosynthesis	22	dioxygenase	ec:1.13.11.27	9	EP1_contig_1745, EP1_contig_1746, EP1_contig_1747, EP1_contig_3675, EP1_contig_15654, EP1_contig_32672, EP1_contig_57629, EP1_contig_57630, EP1_contig_68960	map00130
Ubiquinone and other terpenoid-quinone biosynthesis	22	polyprenyltransferase	ec:2.5.1.39	1	EP1_contig_53749	map00130
Ubiquinone and other terpenoid-quinone biosynthesis	22	transaminase	ec:2.6.1.5	12	EP1_contig_236, EP1_contig_2908, EP1_contig_2909, EP1_contig_6686, EP1_contig_13094, EP1_contig_17350, EP1_contig_27006, EP1_contig_27007, EP1_contig_43156, EP1_contig_65759, EP1_contig_68470, EP1_contig_79553	map00130
Biotin metabolism	6	reductase	ec:1.1.1.100	2	EP1_contig_1101, EP1_contig_8286	map00780
Biotin metabolism	6	synthase I	ec:2.3.1.41	3	EP1_contig_1101, EP1_contig_8286, EP1_contig_27203	map00780
Biotin metabolism	6	ligase	ec:6.3.4.15	3	EP1_contig_42850, EP1_contig_44299, EP1_contig_51355	map00780
Biotin metabolism	6	(ATP-hydrolysing)] ligase	ec:6.3.4.10	1	EP1_contig_51355	map00780
Biotin metabolism	6	reductase (NADPH, Si-specific)	ec:1.3.1.10	2	EP1_contig_1101, EP1_contig_8286	map00780
Pyruvate metabolism	104	carboxykinase (GTP)	ec:4.1.1.32	8	EP1_contig_812, EP1_contig_813, EP1_contig_845, EP1_contig_1507, EP1_contig_1537, EP1_contig_2719, EP1_contig_6749, EP1_contig_6792	map00620
Pyruvate metabolism	104	carboxylase	ec:6.4.1.2	26	EP1_contig_33, EP1_contig_34, EP1_contig_35, EP1_contig_1227, EP1_contig_4216, EP1_contig_4217, EP1_contig_5298, EP1_contig_12883, EP1_contig_14389, EP1_contig_14940, EP1_contig_17437, EP1_contig_18231, EP1_contig_19421, EP1_contig_22644, EP1_contig_28246, EP1_contig_28429, EP1_contig_28430, EP1_contig_28431, EP1_contig_30641, EP1_contig_30714, EP1_contig_32393, EP1_contig_34353, EP1_contig_46452…	map00620
Pyruvate metabolism	104	carboxylase	ec:6.4.1.1	2	EP1_contig_1282, EP1_contig_2518	map00620
Pyruvate metabolism	104	hydrolase	ec:3.1.2.6	1	EP1_contig_7232	map00620
Pyruvate metabolism	104	hydrolase	ec:3.1.2.1	2	EP1_contig_27723, EP1_contig_27724	map00620
Pyruvate metabolism	104	synthase	ec:2.3.3.9	1	EP1_contig_10326	map00620
Pyruvate metabolism	104	ligase	ec:6.2.1.1	3	EP1_contig_11803, EP1_contig_23535, EP1_contig_29142	map00620
Pyruvate metabolism	104	acetyltransferase	ec:2.3.1.12	8	EP1_contig_806, EP1_contig_807, EP1_contig_808, EP1_contig_945, EP1_contig_14440, EP1_contig_27933, EP1_contig_27934, EP1_contig_68622	map00620
Pyruvate metabolism	104	lyase	ec:4.4.1.5	2	EP1_contig_1747, EP1_contig_15654	map00620
Pyruvate metabolism	104	acetylphosphatase	ec:3.6.1.7	1	EP1_contig_21206	map00620
Pyruvate metabolism	104	dehydrogenase (NAD+)	ec:1.2.1.3	7	EP1_contig_197, EP1_contig_1899, EP1_contig_2234, EP1_contig_10860, EP1_contig_13870, EP1_contig_13880, EP1_contig_22610	map00620
Pyruvate metabolism	104	dehydrogenase (cytochrome)	ec:1.1.2.4	1	EP1_contig_10871	map00620
Pyruvate metabolism	104	dehydrogenase (oxaloacetate-decarboxylating) (NADP+)	ec:1.1.1.40	4	EP1_contig_936, EP1_contig_937, EP1_contig_15150, EP1_contig_15151	map00620
Pyruvate metabolism	104	dehydrogenase (decarboxylating)	ec:1.1.1.39	14	EP1_contig_85, EP1_contig_471, EP1_contig_936, EP1_contig_937, EP1_contig_2529, EP1_contig_4228, EP1_contig_6196, EP1_contig_15149, EP1_contig_15150, EP1_contig_15151, EP1_contig_24794, EP1_contig_61514, EP1_contig_74609, EP1_contig_78266	map00620
Pyruvate metabolism	104	dehydrogenase (oxaloacetate-decarboxylating)	ec:1.1.1.38	14	EP1_contig_85, EP1_contig_471, EP1_contig_936, EP1_contig_937, EP1_contig_2529, EP1_contig_4228, EP1_contig_6196, EP1_contig_15149, EP1_contig_15150, EP1_contig_15151, EP1_contig_24794, EP1_contig_61514, EP1_contig_74609, EP1_contig_78266	map00620
Pyruvate metabolism	104	dehydrogenase	ec:1.1.1.37	2	EP1_contig_1301, EP1_contig_2543	map00620
Pyruvate metabolism	104	C-acetyltransferase	ec:2.3.1.9	5	EP1_contig_4334, EP1_contig_4335, EP1_contig_4504, EP1_contig_13443, EP1_contig_47585	map00620
Pyruvate metabolism	104	dehydrogenase	ec:1.1.1.27	1	EP1_contig_8207	map00620
Pyruvate metabolism	104	reductase	ec:1.1.1.21	4	EP1_contig_42095, EP1_contig_42096, EP1_contig_42097, EP1_contig_42098	map00620
Pyruvate metabolism	104	dehydrogenase (acetyl-transferring)	ec:1.2.4.1	3	EP1_contig_8318, EP1_contig_11314, EP1_contig_42789	map00620
Pyruvate metabolism	104	dehydrogenase	ec:1.8.1.4	2	EP1_contig_3642, EP1_contig_12451	map00620
Pyruvate metabolism	104	dehydrogenase (acetylating)	ec:1.2.1.10	1	EP1_contig_2234	map00620
Pyruvate metabolism	104	kinase	ec:2.7.1.40	9	EP1_contig_1394, EP1_contig_3085, EP1_contig_5113, EP1_contig_9014, EP1_contig_9015, EP1_contig_10876, EP1_contig_39292, EP1_contig_66749, EP1_contig_74299	map00620
Pyruvate metabolism	104	hydratase	ec:4.2.1.2	2	EP1_contig_8772, EP1_contig_14284	map00620
Butirosin and neomycin biosynthesis	5	glucokinase (phosphorylating)	ec:2.7.1.2	1	EP1_contig_770	map00524
Butirosin and neomycin biosynthesis	5	hexokinase type IV glucokinase	ec:2.7.1.1	4	EP1_contig_7120, EP1_contig_7121, EP1_contig_7776, EP1_contig_7777	map00524
Polyketide sugar unit biosynthesis	3	4,6-dehydratase	ec:4.2.1.46	2	EP1_contig_2987, EP1_contig_2988	map00523
Polyketide sugar unit biosynthesis	3	reductase	ec:1.1.1.133	1	EP1_contig_2014	map00523
Oxidative phosphorylation	104	dehydrogenase	ec:1.6.99.3	7	EP1_contig_1060, EP1_contig_2014, EP1_contig_3991, EP1_contig_12229, EP1_contig_16185, EP1_contig_16186, EP1_contig_18667	map00190
Oxidative phosphorylation	104	reductase	ec:1.10.2.2	6	EP1_contig_54, EP1_contig_1042, EP1_contig_1585, EP1_contig_6238, EP1_contig_9429, EP1_contig_69266	map00190
Oxidative phosphorylation	104	ATPase	ec:3.6.3.6	15	EP1_contig_376, EP1_contig_809, EP1_contig_840, EP1_contig_1617, EP1_contig_1772, EP1_contig_2050, EP1_contig_4484, EP1_contig_4485, EP1_contig_4486, EP1_contig_7765, EP1_contig_7766, EP1_contig_8909, EP1_contig_16778, EP1_contig_16779, EP1_contig_25751	map00190
Oxidative phosphorylation	104	dehydrogenase (quinone)	ec:1.3.5.1	2	EP1_contig_5226, EP1_contig_14649	map00190
Oxidative phosphorylation	104	reductase (H+-translocating)	ec:1.6.5.3	45	EP1_contig_1682, EP1_contig_3537, EP1_contig_3829, EP1_contig_3923, EP1_contig_4423, EP1_contig_4752, EP1_contig_4821, EP1_contig_4822, EP1_contig_4926, EP1_contig_5149, EP1_contig_6176, EP1_contig_9456, EP1_contig_9457, EP1_contig_9558, EP1_contig_11132, EP1_contig_13191, EP1_contig_13827, EP1_contig_14342, EP1_contig_14412, EP1_contig_14443, EP1_contig_14444, EP1_contig_14591, EP1_contig_14592,…	map00190
Oxidative phosphorylation	104	diphosphatase	ec:3.6.1.1	1	EP1_contig_8949	map00190
Oxidative phosphorylation	104	oxidase	ec:1.9.3.1	28	EP1_contig_50, EP1_contig_243, EP1_contig_2084, EP1_contig_2769, EP1_contig_3217, EP1_contig_4238, EP1_contig_4239, EP1_contig_5240, EP1_contig_5825, EP1_contig_5883, EP1_contig_6231, EP1_contig_14113, EP1_contig_15455, EP1_contig_16067, EP1_contig_19141, EP1_contig_36039, EP1_contig_39785, EP1_contig_41066, EP1_contig_49140, EP1_contig_49682, EP1_contig_50787, EP1_contig_62655, EP1_contig_66378,…	map00190
Pentose phosphate pathway	41	deoxyribokinase	ec:2.7.1.15	2	EP1_contig_25464, EP1_contig_41092	map00030
Pentose phosphate pathway	41	phosphohexokinase	ec:2.7.1.11	3	EP1_contig_3938, EP1_contig_4737, EP1_contig_60456	map00030
Pentose phosphate pathway	41	diphosphokinase	ec:2.7.6.1	5	EP1_contig_1556, EP1_contig_3455, EP1_contig_24689, EP1_contig_25303, EP1_contig_41777	map00030
Pentose phosphate pathway	41	oxidase	ec:1.1.3.4	1	EP1_contig_79398	map00030
Pentose phosphate pathway	41	isomerase	ec:5.3.1.9	8	EP1_contig_5522, EP1_contig_5523, EP1_contig_5524, EP1_contig_5525, EP1_contig_6299, EP1_contig_21484, EP1_contig_21485, EP1_contig_21970	map00030
Pentose phosphate pathway	41	isomerase	ec:5.3.1.6	2	EP1_contig_3917, EP1_contig_25667	map00030
Pentose phosphate pathway	41	3-epimerase	ec:5.1.3.1	1	EP1_contig_8886	map00030
Pentose phosphate pathway	41	dihydroxyacetonetransferase	ec:2.2.1.2	3	EP1_contig_8026, EP1_contig_8027, EP1_contig_10741	map00030
Pentose phosphate pathway	41	glycolaldehydetransferase	ec:2.2.1.1	2	EP1_contig_2634, EP1_contig_11277	map00030
Pentose phosphate pathway	41	hexose diphosphatase	ec:3.1.3.11	2	EP1_contig_10019, EP1_contig_31213	map00030
Pentose phosphate pathway	41	aldolase	ec:4.1.2.13	5	EP1_contig_324, EP1_contig_325, EP1_contig_383, EP1_contig_2903, EP1_contig_30477	map00030
Pentose phosphate pathway	41	dehydrogenase (NADP+)	ec:1.1.1.49	1	EP1_contig_13230	map00030
Pentose phosphate pathway	41	dehydrogenase (NADP+-dependent, decarboxylating)	ec:1.1.1.44	3	EP1_contig_1440, EP1_contig_6299, EP1_contig_16652	map00030
Pentose phosphate pathway	41	(alpha-D-glucose-1,6-bisphosphate-dependent)	ec:5.4.2.2	3	EP1_contig_602, EP1_contig_10729, EP1_contig_21006	map00030
Pentose phosphate pathway	41	aldolase	ec:4.1.2.4	1	EP1_contig_14153	map00030
Streptomycin biosynthesis	18	4,6-dehydratase	ec:4.2.1.46	2	EP1_contig_2987, EP1_contig_2988	map00521
Streptomycin biosynthesis	18	glucokinase (phosphorylating)	ec:2.7.1.2	1	EP1_contig_770	map00521
Streptomycin biosynthesis	18	hexokinase type IV glucokinase	ec:2.7.1.1	4	EP1_contig_7120, EP1_contig_7121, EP1_contig_7776, EP1_contig_7777	map00521
Streptomycin biosynthesis	18	reductase	ec:1.1.1.133	1	EP1_contig_2014	map00521
Streptomycin biosynthesis	18	phosphatase	ec:3.1.3.25	5	EP1_contig_5358, EP1_contig_20808, EP1_contig_20809, EP1_contig_28277, EP1_contig_49357	map00521
Streptomycin biosynthesis	18	synthase	ec:5.5.1.4	2	EP1_contig_4860, EP1_contig_37218	map00521
Streptomycin biosynthesis	18	(alpha-D-glucose-1,6-bisphosphate-dependent)	ec:5.4.2.2	3	EP1_contig_602, EP1_contig_10729, EP1_contig_21006	map00521
Methane metabolism	41	phosphohexokinase	ec:2.7.1.11	3	EP1_contig_3938, EP1_contig_4737, EP1_contig_60456	map00680
Methane metabolism	41	hydratase	ec:4.2.1.11	3	EP1_contig_2254, EP1_contig_72322, EP1_contig_73578	map00680
Methane metabolism	41	hydroxymethyltransferase	ec:2.1.2.1	5	EP1_contig_3158, EP1_contig_3159, EP1_contig_4765, EP1_contig_5439, EP1_contig_17227	map00680
Methane metabolism	41	hexose diphosphatase	ec:3.1.3.11	2	EP1_contig_10019, EP1_contig_31213	map00680
Methane metabolism	41	ligase	ec:6.2.1.1	3	EP1_contig_11803, EP1_contig_23535, EP1_contig_29142	map00680
Methane metabolism	41	dehydrogenase	ec:1.1.1.95	5	EP1_contig_2035, EP1_contig_4159, EP1_contig_8800, EP1_contig_13185, EP1_contig_13410	map00680
Methane metabolism	41	phosphatase	ec:3.1.3.3	2	EP1_contig_382, EP1_contig_48202	map00680
Methane metabolism	41	dehydrogenase	ec:1.1.1.284	1	EP1_contig_12281	map00680
Methane metabolism	41	aldolase	ec:4.1.2.13	5	EP1_contig_324, EP1_contig_325, EP1_contig_383, EP1_contig_2903, EP1_contig_30477	map00680
Methane metabolism	41	dehydrogenase	ec:1.1.1.37	2	EP1_contig_1301, EP1_contig_2543	map00680
Methane metabolism	41	transaminase	ec:2.6.1.52	2	EP1_contig_6641, EP1_contig_22181	map00680
Methane metabolism	41	hydrolase	ec:3.1.2.12	1	EP1_contig_4849	map00680
Methane metabolism	41	kinase	ec:2.7.1.29	7	EP1_contig_1773, EP1_contig_16848, EP1_contig_16849, EP1_contig_27736, EP1_contig_45462, EP1_contig_46691, EP1_contig_48972	map00680
Amino sugar and nucleotide sugar metabolism	100	decarboxylase	ec:4.1.1.35	2	EP1_contig_2987, EP1_contig_2988	map00520
Amino sugar and nucleotide sugar metabolism	100	4,6-dehydratase	ec:4.2.1.47	2	EP1_contig_41731, EP1_contig_62175	map00520
Amino sugar and nucleotide sugar metabolism	100	isomerase	ec:5.3.1.9	8	EP1_contig_5522, EP1_contig_5523, EP1_contig_5524, EP1_contig_5525, EP1_contig_6299, EP1_contig_21484, EP1_contig_21485, EP1_contig_21970	map00520
Amino sugar and nucleotide sugar metabolism	100	isomerase	ec:5.3.1.8	3	EP1_contig_16792, EP1_contig_27206, EP1_contig_28203	map00520
Amino sugar and nucleotide sugar metabolism	100	mannokinase (phosphorylating)	ec:2.7.1.7	1	EP1_contig_770	map00520
Amino sugar and nucleotide sugar metabolism	100	galactokinase (phosphorylating)	ec:2.7.1.6	3	EP1_contig_9120, EP1_contig_10746, EP1_contig_11621	map00520
Amino sugar and nucleotide sugar metabolism	100	fructokinase (phosphorylating)	ec:2.7.1.4	1	EP1_contig_770	map00520
Amino sugar and nucleotide sugar metabolism	100	glucokinase (phosphorylating)	ec:2.7.1.2	1	EP1_contig_770	map00520
Amino sugar and nucleotide sugar metabolism	100	hexokinase type IV glucokinase	ec:2.7.1.1	4	EP1_contig_7120, EP1_contig_7121, EP1_contig_7776, EP1_contig_7777	map00520
Amino sugar and nucleotide sugar metabolism	100	4-epimerase	ec:5.1.3.2	3	EP1_contig_1489, EP1_contig_37291, EP1_contig_50585	map00520
Amino sugar and nucleotide sugar metabolism	100	hexosaminidase	ec:3.2.1.52	8	EP1_contig_1743, EP1_contig_3961, EP1_contig_8856, EP1_contig_12467, EP1_contig_12468, EP1_contig_16363, EP1_contig_22721, EP1_contig_37534	map00520
Amino sugar and nucleotide sugar metabolism	100	chitodextrinase	ec:3.2.1.14	17	EP1_contig_185, EP1_contig_10223, EP1_contig_11185, EP1_contig_20928, EP1_contig_23670, EP1_contig_25468, EP1_contig_43564, EP1_contig_47250, EP1_contig_48138, EP1_contig_49828, EP1_contig_50140, EP1_contig_51438, EP1_contig_52993, EP1_contig_59450, EP1_contig_61941, EP1_contig_69161, EP1_contig_78530	map00520
Amino sugar and nucleotide sugar metabolism	100	uridylyltransferase	ec:2.7.7.9	3	EP1_contig_2761, EP1_contig_25961, EP1_contig_31319	map00520
Amino sugar and nucleotide sugar metabolism	100	cytidylyltransferase	ec:2.7.7.43	2	EP1_contig_62009, EP1_contig_75756	map00520
Amino sugar and nucleotide sugar metabolism	100	reductase	ec:1.6.2.2	4	EP1_contig_11060, EP1_contig_14669, EP1_contig_16094, EP1_contig_53538	map00520
Amino sugar and nucleotide sugar metabolism	100	diphosphorylase	ec:2.7.7.23	1	EP1_contig_6022	map00520
Amino sugar and nucleotide sugar metabolism	100	guanylyltransferase	ec:2.7.7.13	5	EP1_contig_8668, EP1_contig_14644, EP1_contig_16027, EP1_contig_30952, EP1_contig_38204	map00520
Amino sugar and nucleotide sugar metabolism	100	uridylyltransferase	ec:2.7.7.12	7	EP1_contig_4909, EP1_contig_9628, EP1_contig_9629, EP1_contig_16619, EP1_contig_21453, EP1_contig_21454, EP1_contig_26756	map00520
Amino sugar and nucleotide sugar metabolism	100	deaminase	ec:3.5.99.6	1	EP1_contig_31256	map00520
Amino sugar and nucleotide sugar metabolism	100	deacetylase	ec:3.5.1.41	2	EP1_contig_7094, EP1_contig_10023	map00520
Amino sugar and nucleotide sugar metabolism	100	deacetylase	ec:3.5.1.25	2	EP1_contig_23126, EP1_contig_44610	map00520
Amino sugar and nucleotide sugar metabolism	100	synthase	ec:1.1.1.271	1	EP1_contig_20579	map00520
Amino sugar and nucleotide sugar metabolism	100	synthase	ec:2.4.1.16	9	EP1_contig_21920, EP1_contig_31789, EP1_contig_41591, EP1_contig_55553, EP1_contig_71886, EP1_contig_72818, EP1_contig_74270, EP1_contig_75135, EP1_contig_75159	map00520
Amino sugar and nucleotide sugar metabolism	100	6-dehydrogenase	ec:1.1.1.22	4	EP1_contig_28152, EP1_contig_41759, EP1_contig_50541, EP1_contig_54606	map00520
Amino sugar and nucleotide sugar metabolism	100	mannose phosphomutase	ec:5.4.2.8	1	EP1_contig_9255	map00520
Amino sugar and nucleotide sugar metabolism	100	mutase	ec:5.4.2.3	3	EP1_contig_22683, EP1_contig_27531, EP1_contig_33769	map00520
Amino sugar and nucleotide sugar metabolism	100	(alpha-D-glucose-1,6-bisphosphate-dependent)	ec:5.4.2.2	3	EP1_contig_602, EP1_contig_10729, EP1_contig_21006	map00520
Amino sugar and nucleotide sugar metabolism	100	transaminase (isomerizing)	ec:2.6.1.16	1	EP1_contig_8649	map00520
Nitrogen metabolism	32	synthase (NADH)	ec:1.4.1.14	14	EP1_contig_6882, EP1_contig_10770, EP1_contig_10771, EP1_contig_12925, EP1_contig_12927, EP1_contig_13375, EP1_contig_15967, EP1_contig_24741, EP1_contig_24768, EP1_contig_29773, EP1_contig_31273, EP1_contig_36169, EP1_contig_37478, EP1_contig_49566	map00910
Nitrogen metabolism	32	synthase (NADPH)	ec:1.4.1.13	6	EP1_contig_6882, EP1_contig_12925, EP1_contig_12927, EP1_contig_24741, EP1_contig_31273, EP1_contig_37478	map00910
Nitrogen metabolism	32	dehydrogenase [NAD(P)+]	ec:1.4.1.3	1	EP1_contig_925	map00910
Nitrogen metabolism	32	dehydrogenase	ec:1.4.1.2	1	EP1_contig_925	map00910
Nitrogen metabolism	32	reductase (NADH)	ec:1.7.1.1	1	EP1_contig_1632	map00910
Nitrogen metabolism	32	synthase (ammonia)	ec:6.3.4.16	1	EP1_contig_11152	map00910
Nitrogen metabolism	32	ligase	ec:6.3.1.2	5	EP1_contig_1769, EP1_contig_2443, EP1_contig_7661, EP1_contig_16041, EP1_contig_32506	map00910
Nitrogen metabolism	32	dehydratase	ec:4.2.1.1	10	EP1_contig_6948, EP1_contig_14208, EP1_contig_15904, EP1_contig_50692, EP1_contig_59895, EP1_contig_70573, EP1_contig_73506, EP1_contig_73933, EP1_contig_79390, EP1_contig_80206	map00910
Glutathione metabolism	72	decarboxylase	ec:4.1.1.17	1	EP1_contig_6327	map00480
Glutathione metabolism	72	gamma-glutamyl-amino acid cyclotransferase	ec:2.3.2.4	1	EP1_contig_71447	map00480
Glutathione metabolism	72	glutamyl transpeptidase	ec:2.3.2.2	8	EP1_contig_327, EP1_contig_6231, EP1_contig_8379, EP1_contig_18907, EP1_contig_38972, EP1_contig_49843, EP1_contig_53015, EP1_contig_53039	map00480
Glutathione metabolism	72	synthase	ec:6.3.2.3	4	EP1_contig_2527, EP1_contig_2528, EP1_contig_5823, EP1_contig_38572	map00480
Glutathione metabolism	72	ligase	ec:6.3.2.2	1	EP1_contig_9223	map00480
Glutathione metabolism	72	peroxidase	ec:1.11.1.9	9	EP1_contig_2183, EP1_contig_8851, EP1_contig_12213, EP1_contig_20585, EP1_contig_20610, EP1_contig_28791, EP1_contig_28973, EP1_contig_37145, EP1_contig_37222	map00480
Glutathione metabolism	72	thioredoxin peroxidase	ec:1.11.1.15	2	EP1_contig_11734, EP1_contig_24788	map00480
Glutathione metabolism	72	dehydrogenase (ascorbate)	ec:1.8.5.1	1	EP1_contig_21664	map00480
Glutathione metabolism	72	reductase	ec:1.17.4.1	6	EP1_contig_4303, EP1_contig_4304, EP1_contig_5547, EP1_contig_9387, EP1_contig_21850, EP1_contig_44260	map00480
Glutathione metabolism	72	(ATP-hydrolysing)	ec:3.5.2.9	7	EP1_contig_18970, EP1_contig_18972, EP1_contig_41673, EP1_contig_49281, EP1_contig_55519, EP1_contig_57532, EP1_contig_61734	map00480
Glutathione metabolism	72	dehydrogenase (NADP+)	ec:1.1.1.49	1	EP1_contig_13230	map00480
Glutathione metabolism	72	dehydrogenase (NADP+-dependent, decarboxylating)	ec:1.1.1.44	3	EP1_contig_1440, EP1_contig_6299, EP1_contig_16652	map00480
Glutathione metabolism	72	dehydrogenase (NADP+)	ec:1.1.1.42	2	EP1_contig_1260, EP1_contig_17563	map00480
Glutathione metabolism	72	transferase	ec:2.5.1.18	22	EP1_contig_1665, EP1_contig_4715, EP1_contig_7479, EP1_contig_21664, EP1_contig_26287, EP1_contig_26589, EP1_contig_27705, EP1_contig_29935, EP1_contig_42137, EP1_contig_42359, EP1_contig_44496, EP1_contig_44638, EP1_contig_45828, EP1_contig_45829, EP1_contig_46127, EP1_contig_49278, EP1_contig_51845, EP1_contig_55723, EP1_contig_56810, EP1_contig_59079, EP1_contig_67730, EP1_contig_73884	map00480
Glutathione metabolism	72	synthase	ec:2.5.1.16	2	EP1_contig_18984, EP1_contig_38175	map00480
Glutathione metabolism	72	reductase	ec:1.8.1.7	3	EP1_contig_28336, EP1_contig_54369, EP1_contig_59914	map00480
Glutathione metabolism	72	synthase	ec:1.5.4.1	1	EP1_contig_21664	map00480
Aminoacyl-tRNA biosynthesis	137	ligase	ec:6.1.1.9	8	EP1_contig_11887, EP1_contig_19543, EP1_contig_21201, EP1_contig_21998, EP1_contig_36738, EP1_contig_41083, EP1_contig_41084, EP1_contig_49095	map00970
Aminoacyl-tRNA biosynthesis	137	ligase	ec:6.1.1.7	6	EP1_contig_939, EP1_contig_39500, EP1_contig_41330, EP1_contig_42748, EP1_contig_71120, EP1_contig_72729	map00970
Aminoacyl-tRNA biosynthesis	137	ligase	ec:6.1.1.6	1	EP1_contig_2880	map00970
Aminoacyl-tRNA biosynthesis	137	ligase	ec:6.1.1.5	9	EP1_contig_8048, EP1_contig_9455, EP1_contig_38596, EP1_contig_50956, EP1_contig_50957, EP1_contig_56838, EP1_contig_61013, EP1_contig_62488, EP1_contig_75789	map00970
Aminoacyl-tRNA biosynthesis	137	ligase	ec:6.1.1.4	11	EP1_contig_19677, EP1_contig_19678, EP1_contig_19679, EP1_contig_19703, EP1_contig_24801, EP1_contig_32207, EP1_contig_33517, EP1_contig_35859, EP1_contig_40855, EP1_contig_47985, EP1_contig_60486	map00970
Aminoacyl-tRNA biosynthesis	137	ligase	ec:6.1.1.3	12	EP1_contig_479, EP1_contig_20445, EP1_contig_20481, EP1_contig_23865, EP1_contig_26391, EP1_contig_26900, EP1_contig_26901, EP1_contig_38574, EP1_contig_38575, EP1_contig_39122, EP1_contig_39123, EP1_contig_39124	map00970
Aminoacyl-tRNA biosynthesis	137	ligase	ec:6.1.1.2	3	EP1_contig_9391, EP1_contig_20659, EP1_contig_22031	map00970
Aminoacyl-tRNA biosynthesis	137	ligase	ec:6.1.1.1	4	EP1_contig_3237, EP1_contig_11720, EP1_contig_16507, EP1_contig_26189	map00970
Aminoacyl-tRNA biosynthesis	137	synthase (glutamine-hydrolysing)	ec:6.3.5.7	8	EP1_contig_1257, EP1_contig_2774, EP1_contig_2775, EP1_contig_6614, EP1_contig_6615, EP1_contig_24269, EP1_contig_52457, EP1_contig_52458	map00970
Aminoacyl-tRNA biosynthesis	137	formyltransferase	ec:2.1.2.9	2	EP1_contig_13181, EP1_contig_38534	map00970
Aminoacyl-tRNA biosynthesis	137	ligase	ec:6.1.1.22	2	EP1_contig_14802, EP1_contig_47042	map00970
Aminoacyl-tRNA biosynthesis	137	ligase	ec:6.1.1.21	3	EP1_contig_1901, EP1_contig_7491, EP1_contig_9286	map00970
Aminoacyl-tRNA biosynthesis	137	ligase	ec:6.1.1.20	10	EP1_contig_2557, EP1_contig_15663, EP1_contig_21026, EP1_contig_23389, EP1_contig_29642, EP1_contig_30780, EP1_contig_36147, EP1_contig_52780, EP1_contig_56233, EP1_contig_64326	map00970
Aminoacyl-tRNA biosynthesis	137	ligase	ec:6.1.1.19	6	EP1_contig_4269, EP1_contig_16530, EP1_contig_22315, EP1_contig_24388, EP1_contig_26633, EP1_contig_57739	map00970
Aminoacyl-tRNA biosynthesis	137	ligase	ec:6.1.1.18	2	EP1_contig_26740, EP1_contig_40159	map00970
Aminoacyl-tRNA biosynthesis	137	ligase	ec:6.1.1.17	14	EP1_contig_3346, EP1_contig_10286, EP1_contig_12831, EP1_contig_19543, EP1_contig_21998, EP1_contig_24043, EP1_contig_26892, EP1_contig_26919, EP1_contig_29527, EP1_contig_36738, EP1_contig_37292, EP1_contig_41083, EP1_contig_41084, EP1_contig_49095	map00970
Aminoacyl-tRNA biosynthesis	137	ligase	ec:6.1.1.16	2	EP1_contig_8676, EP1_contig_21435	map00970
Aminoacyl-tRNA biosynthesis	137	ligase	ec:6.1.1.15	13	EP1_contig_2050, EP1_contig_3346, EP1_contig_10286, EP1_contig_12831, EP1_contig_14244, EP1_contig_14245, EP1_contig_14246, EP1_contig_26892, EP1_contig_26919, EP1_contig_52521, EP1_contig_53287, EP1_contig_53747, EP1_contig_65919	map00970
Aminoacyl-tRNA biosynthesis	137	ligase	ec:6.1.1.14	9	EP1_contig_14272, EP1_contig_14273, EP1_contig_18341, EP1_contig_19163, EP1_contig_28002, EP1_contig_28003, EP1_contig_28004, EP1_contig_37114, EP1_contig_55045	map00970
Aminoacyl-tRNA biosynthesis	137	ligase	ec:6.1.1.12	1	EP1_contig_18186	map00970
Aminoacyl-tRNA biosynthesis	137	ligase	ec:6.1.1.11	9	EP1_contig_6561, EP1_contig_6562, EP1_contig_6730, EP1_contig_6764, EP1_contig_12217, EP1_contig_15326, EP1_contig_17394, EP1_contig_28319, EP1_contig_29048	map00970
Aminoacyl-tRNA biosynthesis	137	ligase	ec:6.1.1.10	13	EP1_contig_13265, EP1_contig_26258, EP1_contig_26259, EP1_contig_32692, EP1_contig_40844, EP1_contig_42668, EP1_contig_44958, EP1_contig_44959, EP1_contig_48727, EP1_contig_51811, EP1_contig_58043, EP1_contig_60494, EP1_contig_63939	map00970
Tryptophan metabolism	60	ec:3.7.1.3 kynureninase	ec:3.7.1.3	1	EP1_contig_9577	map00380
Tryptophan metabolism	60	decarboxylase	ec:4.1.1.28	4	EP1_contig_27944, EP1_contig_43036, EP1_contig_76921, EP1_contig_83456	map00380
Tryptophan metabolism	60	hydratase	ec:4.2.1.17	6	EP1_contig_1890, EP1_contig_2704, EP1_contig_8112, EP1_contig_15289, EP1_contig_18312, EP1_contig_27784	map00380
Tryptophan metabolism	60	equilase	ec:1.11.1.6	4	EP1_contig_1623, EP1_contig_53739, EP1_contig_58119, EP1_contig_80476	map00380
Tryptophan metabolism	60	3-monooxygenase	ec:1.14.13.9	2	EP1_contig_13526, EP1_contig_23935	map00380
Tryptophan metabolism	60	N-acetyltransferase	ec:2.3.1.87	4	EP1_contig_18689, EP1_contig_36776, EP1_contig_65181, EP1_contig_65182	map00380
Tryptophan metabolism	60	dehydrogenase (NAD+)	ec:1.2.1.3	7	EP1_contig_197, EP1_contig_1899, EP1_contig_2234, EP1_contig_10860, EP1_contig_13870, EP1_contig_13880, EP1_contig_22610	map00380
Tryptophan metabolism	60	C-acetyltransferase	ec:2.3.1.9	5	EP1_contig_4334, EP1_contig_4335, EP1_contig_4504, EP1_contig_13443, EP1_contig_47585	map00380
Tryptophan metabolism	60	dehydrogenase	ec:1.1.1.35	10	EP1_contig_2512, EP1_contig_2541, EP1_contig_4736, EP1_contig_10512, EP1_contig_14211, EP1_contig_16664, EP1_contig_19220, EP1_contig_35858, EP1_contig_37454, EP1_contig_38509	map00380
Tryptophan metabolism	60	2,3-dioxygenase	ec:1.13.11.11	1	EP1_contig_11879	map00380
Tryptophan metabolism	60	dehydrogenase (succinyl-transferring)	ec:1.2.4.2	11	EP1_contig_3682, EP1_contig_4430, EP1_contig_7056, EP1_contig_7057, EP1_contig_10918, EP1_contig_13111, EP1_contig_15651, EP1_contig_26086, EP1_contig_30307, EP1_contig_53981, EP1_contig_72127	map00380
Tryptophan metabolism	60	transaminase	ec:2.6.1.7	3	EP1_contig_5040, EP1_contig_10310, EP1_contig_17350	map00380
Tryptophan metabolism	60	monooxygenase	ec:1.14.14.1	2	EP1_contig_45145, EP1_contig_45146	map00380
Carbon fixation in photosynthetic organisms	51	heptulokinase	ec:2.7.1.14	2	EP1_contig_4215, EP1_contig_6137	map00710
Carbon fixation in photosynthetic organisms	51	isomerase	ec:5.3.1.6	2	EP1_contig_3917, EP1_contig_25667	map00710
Carbon fixation in photosynthetic organisms	51	isomerase	ec:5.3.1.1	3	EP1_contig_725, EP1_contig_822, EP1_contig_823	map00710
Carbon fixation in photosynthetic organisms	51	3-epimerase	ec:5.1.3.1	1	EP1_contig_8886	map00710
Carbon fixation in photosynthetic organisms	51	glycolaldehydetransferase	ec:2.2.1.1	2	EP1_contig_2634, EP1_contig_11277	map00710
Carbon fixation in photosynthetic organisms	51	hexose diphosphatase	ec:3.1.3.11	2	EP1_contig_10019, EP1_contig_31213	map00710
Carbon fixation in photosynthetic organisms	51	kinase	ec:2.7.2.3	2	EP1_contig_1073, EP1_contig_42818	map00710
Carbon fixation in photosynthetic organisms	51	aldolase	ec:4.1.2.13	5	EP1_contig_324, EP1_contig_325, EP1_contig_383, EP1_contig_2903, EP1_contig_30477	map00710
Carbon fixation in photosynthetic organisms	51	dehydrogenase (oxaloacetate-decarboxylating) (NADP+)	ec:1.1.1.40	4	EP1_contig_936, EP1_contig_937, EP1_contig_15150, EP1_contig_15151	map00710
Carbon fixation in photosynthetic organisms	51	dehydrogenase (decarboxylating)	ec:1.1.1.39	14	EP1_contig_85, EP1_contig_471, EP1_contig_936, EP1_contig_937, EP1_contig_2529, EP1_contig_4228, EP1_contig_6196, EP1_contig_15149, EP1_contig_15150, EP1_contig_15151, EP1_contig_24794, EP1_contig_61514, EP1_contig_74609, EP1_contig_78266	map00710
Carbon fixation in photosynthetic organisms	51	dehydrogenase	ec:1.1.1.37	2	EP1_contig_1301, EP1_contig_2543	map00710
Carbon fixation in photosynthetic organisms	51	transaminase	ec:2.6.1.2	6	EP1_contig_5249, EP1_contig_5250, EP1_contig_5251, EP1_contig_7686, EP1_contig_71931, EP1_contig_77672	map00710
Carbon fixation in photosynthetic organisms	51	transaminase	ec:2.6.1.1	9	EP1_contig_2908, EP1_contig_2909, EP1_contig_6686, EP1_contig_13094, EP1_contig_17350, EP1_contig_27006, EP1_contig_27007, EP1_contig_43156, EP1_contig_65759	map00710
Carbon fixation in photosynthetic organisms	51	dehydrogenase (phosphorylating)	ec:1.2.1.12	1	EP1_contig_398	map00710
Melanogenesis	4	isomerase	ec:5.3.3.12	4	EP1_contig_9686, EP1_contig_22011, EP1_contig_23982, EP1_contig_23983	map04916
Geraniol degradation	27	hydratase	ec:4.2.1.17	6	EP1_contig_1890, EP1_contig_2704, EP1_contig_8112, EP1_contig_15289, EP1_contig_18312, EP1_contig_27784	map00281
Geraniol degradation	27	lyase	ec:4.1.3.4	1	EP1_contig_1502	map00281
Geraniol degradation	27	C-acyltransferase	ec:2.3.1.16	10	EP1_contig_1323, EP1_contig_9774, EP1_contig_22027, EP1_contig_27622, EP1_contig_27623, EP1_contig_28042, EP1_contig_29443, EP1_contig_30727, EP1_contig_34399, EP1_contig_51010	map00281
Geraniol degradation	27	dehydrogenase	ec:1.1.1.35	10	EP1_contig_2512, EP1_contig_2541, EP1_contig_4736, EP1_contig_10512, EP1_contig_14211, EP1_contig_16664, EP1_contig_19220, EP1_contig_35858, EP1_contig_37454, EP1_contig_38509	map00281
Valine, leucine and isoleucine degradation	63	hydratase	ec:4.2.1.17	6	EP1_contig_1890, EP1_contig_2704, EP1_contig_8112, EP1_contig_15289, EP1_contig_18312, EP1_contig_27784	map00280
Valine, leucine and isoleucine degradation	63	carboxylase	ec:6.4.1.4	1	EP1_contig_28019	map00280
Valine, leucine and isoleucine degradation	63	carboxylase	ec:6.4.1.3	10	EP1_contig_35, EP1_contig_1227, EP1_contig_17437, EP1_contig_18231, EP1_contig_19421, EP1_contig_28019, EP1_contig_28246, EP1_contig_30714, EP1_contig_34353, EP1_contig_48747	map00280
Valine, leucine and isoleucine degradation	63	hydrolase	ec:3.1.2.4	1	EP1_contig_33917	map00280
Valine, leucine and isoleucine degradation	63	CoA-transferase	ec:2.8.3.5	2	EP1_contig_6781, EP1_contig_8170	map00280
Valine, leucine and isoleucine degradation	63	lyase	ec:4.1.3.4	1	EP1_contig_1502	map00280
Valine, leucine and isoleucine degradation	63	(2-methylpropanoyl)transferase	ec:2.3.1.168	2	EP1_contig_2361, EP1_contig_39432	map00280
Valine, leucine and isoleucine degradation	63	C-acyltransferase	ec:2.3.1.16	10	EP1_contig_1323, EP1_contig_9774, EP1_contig_22027, EP1_contig_27622, EP1_contig_27623, EP1_contig_28042, EP1_contig_29443, EP1_contig_30727, EP1_contig_34399, EP1_contig_51010	map00280
Valine, leucine and isoleucine degradation	63	dehydrogenase (NAD+)	ec:1.2.1.3	7	EP1_contig_197, EP1_contig_1899, EP1_contig_2234, EP1_contig_10860, EP1_contig_13870, EP1_contig_13880, EP1_contig_22610	map00280
Valine, leucine and isoleucine degradation	63	C-acetyltransferase	ec:2.3.1.9	5	EP1_contig_4334, EP1_contig_4335, EP1_contig_4504, EP1_contig_13443, EP1_contig_47585	map00280
Valine, leucine and isoleucine degradation	63	dehydrogenase	ec:1.1.1.35	10	EP1_contig_2512, EP1_contig_2541, EP1_contig_4736, EP1_contig_10512, EP1_contig_14211, EP1_contig_16664, EP1_contig_19220, EP1_contig_35858, EP1_contig_37454, EP1_contig_38509	map00280
Valine, leucine and isoleucine degradation	63	synthase	ec:2.3.3.10	1	EP1_contig_13325	map00280
Valine, leucine and isoleucine degradation	63	dehydrogenase	ec:1.8.1.4	2	EP1_contig_3642, EP1_contig_12451	map00280
Valine, leucine and isoleucine degradation	63	transaminase	ec:2.6.1.42	3	EP1_contig_6034, EP1_contig_9421, EP1_contig_17318	map00280
Valine, leucine and isoleucine degradation	63	dehydrogenase (acylating)	ec:1.2.1.27	3	EP1_contig_5474, EP1_contig_39902, EP1_contig_39903	map00280
Primary bile acid biosynthesis	13	hydratase	ec:4.2.1.107	1	EP1_contig_4736	map00120
Primary bile acid biosynthesis	13	ligase	ec:6.2.1.7	1	EP1_contig_22656	map00120
Primary bile acid biosynthesis	13	dehydrogenase	ec:1.1.1.35	10	EP1_contig_2512, EP1_contig_2541, EP1_contig_4736, EP1_contig_10512, EP1_contig_14211, EP1_contig_16664, EP1_contig_19220, EP1_contig_35858, EP1_contig_37454, EP1_contig_38509	map00120
Primary bile acid biosynthesis	13	racemase	ec:5.1.99.4	2	EP1_contig_22420, EP1_contig_22421	map00120
Pantothenate and CoA biosynthesis	38	dehydrogenase (NADP+)	ec:1.3.1.2	11	EP1_contig_2237, EP1_contig_2293, EP1_contig_4393, EP1_contig_4515, EP1_contig_4516, EP1_contig_7302, EP1_contig_8014, EP1_contig_8015, EP1_contig_8016, EP1_contig_14317, EP1_contig_17502	map00770
Pantothenate and CoA biosynthesis	38	dehydrogenase (NAD+)	ec:1.3.1.1	2	EP1_contig_4515, EP1_contig_4516	map00770
Pantothenate and CoA biosynthesis	38	decarboxylase	ec:4.1.1.36	2	EP1_contig_16526, EP1_contig_16527	map00770
Pantothenate and CoA biosynthesis	38	1-decarboxylase	ec:4.1.1.11	3	EP1_contig_44172, EP1_contig_69411, EP1_contig_75648	map00770
Pantothenate and CoA biosynthesis	38	ligase	ec:6.3.2.5	1	EP1_contig_19444	map00770
Pantothenate and CoA biosynthesis	38	ec:3.5.1.6 beta-ureidopropionase	ec:3.5.1.6	2	EP1_contig_10602, EP1_contig_30615	map00770
Pantothenate and CoA biosynthesis	38	hydrolase	ec:3.5.1.92	1	EP1_contig_41898	map00770
Pantothenate and CoA biosynthesis	38	hydantoinase	ec:3.5.2.2	2	EP1_contig_3302, EP1_contig_54808	map00770
Pantothenate and CoA biosynthesis	38	synthase	ec:2.7.8.7	6	EP1_contig_11623, EP1_contig_30226, EP1_contig_42462, EP1_contig_47295, EP1_contig_50690, EP1_contig_53121	map00770
Pantothenate and CoA biosynthesis	38	transaminase	ec:2.6.1.42	3	EP1_contig_6034, EP1_contig_9421, EP1_contig_17318	map00770
Pantothenate and CoA biosynthesis	38	kinase	ec:2.7.1.33	2	EP1_contig_9930, EP1_contig_28505	map00770
Pantothenate and CoA biosynthesis	38	kinase	ec:2.7.1.24	5	EP1_contig_9780, EP1_contig_13707, EP1_contig_27387, EP1_contig_30785, EP1_contig_40754	map00770
Other types of O-glycan biosynthesis	12	3-beta-glucuronosyltransferase	ec:2.4.1.135	2	EP1_contig_14261, EP1_contig_21883	map00514
Other types of O-glycan biosynthesis	12	mannosyltransferase	ec:2.4.1.109	4	EP1_contig_7951, EP1_contig_54389, EP1_contig_54390, EP1_contig_69877	map00514
Other types of O-glycan biosynthesis	12	alpha-2,6-sialyltransferase	ec:2.4.99.1	1	EP1_contig_73203	map00514
Other types of O-glycan biosynthesis	12	3-beta-N-acetylglucosaminyltransferase	ec:2.4.1.222	1	EP1_contig_37183	map00514
Other types of O-glycan biosynthesis	12	GDP-L-fucose:polypeptide fucosyltransferase	ec:2.4.1.221	4	EP1_contig_12832, EP1_contig_24581, EP1_contig_24582, EP1_contig_29698	map00514
Various types of N-glycan biosynthesis	29	hexosaminidase	ec:3.2.1.52	8	EP1_contig_1743, EP1_contig_3961, EP1_contig_8856, EP1_contig_12467, EP1_contig_12468, EP1_contig_16363, EP1_contig_22721, EP1_contig_37534	map00513
Various types of N-glycan biosynthesis	29	2-beta-N-acetylglucosaminyltransferase	ec:2.4.1.143	3	EP1_contig_23400, EP1_contig_63575, EP1_contig_82888	map00513
Various types of N-glycan biosynthesis	29	alpha-1,3-mannosyltransferase	ec:2.4.1.132	1	EP1_contig_22030	map00513
Various types of N-glycan biosynthesis	29	2-beta-N-acetylglucosaminyltransferase	ec:2.4.1.101	2	EP1_contig_45717, EP1_contig_45718	map00513
Various types of N-glycan biosynthesis	29	1,2-alpha-mannosidase	ec:3.2.1.113	6	EP1_contig_3145, EP1_contig_5296, EP1_contig_19460, EP1_contig_19587, EP1_contig_38994, EP1_contig_39060	map00513
Various types of N-glycan biosynthesis	29	6-alpha-L-fucosyltransferase	ec:2.4.1.68	5	EP1_contig_14555, EP1_contig_24069, EP1_contig_36783, EP1_contig_50470, EP1_contig_50471	map00513
Various types of N-glycan biosynthesis	29	4-beta-N-acetylgalactosaminyltransferase	ec:2.4.1.244	3	EP1_contig_29821, EP1_contig_33112, EP1_contig_59894	map00513
Various types of N-glycan biosynthesis	29	alpha-1,6-mannosyltransferase	ec:2.4.1.232	1	EP1_contig_22030	map00513
Various types of N-glycan biosynthesis	29	3-alpha-L-fucosyltransferase	ec:2.4.1.214	1	EP1_contig_59353	map00513
Mucin type O-Glycan biosynthesis	10	3-beta-galactosyltransferase	ec:2.4.1.122	2	EP1_contig_41000, EP1_contig_54996	map00512
Mucin type O-Glycan biosynthesis	10	N-acetylgalactosaminyltransferase	ec:2.4.1.41	8	EP1_contig_6547, EP1_contig_11664, EP1_contig_14623, EP1_contig_16503, EP1_contig_16509, EP1_contig_27779, EP1_contig_29982, EP1_contig_46905	map00512
Other glycan degradation	35	endo-beta-N-acetylglucosaminidase	ec:3.2.1.96	1	EP1_contig_37403	map00511
Other glycan degradation	35	hexosaminidase	ec:3.2.1.52	8	EP1_contig_1743, EP1_contig_3961, EP1_contig_8856, EP1_contig_12467, EP1_contig_12468, EP1_contig_16363, EP1_contig_22721, EP1_contig_37534	map00511
Other glycan degradation	35	alpha-fucosidase	ec:3.2.1.51	4	EP1_contig_2735, EP1_contig_27113, EP1_contig_37012, EP1_contig_68963	map00511
Other glycan degradation	35	psychosine hydrolase	ec:3.2.1.45	7	EP1_contig_1153, EP1_contig_7872, EP1_contig_12003, EP1_contig_36338, EP1_contig_36625, EP1_contig_40765, EP1_contig_59769	map00511
Other glycan degradation	35	alpha-D-mannosidase	ec:3.2.1.24	12	EP1_contig_8069, EP1_contig_8138, EP1_contig_8139, EP1_contig_10468, EP1_contig_38918, EP1_contig_42694, EP1_contig_50097, EP1_contig_61584, EP1_contig_65512, EP1_contig_67841, EP1_contig_68729, EP1_contig_74381	map00511
Other glycan degradation	35	lactase (ambiguous)	ec:3.2.1.23	2	EP1_contig_6030, EP1_contig_11152	map00511
Other glycan degradation	35	aspartylglucosylamine deaspartylase	ec:3.5.1.26	1	EP1_contig_25469	map00511
Citrate cycle (TCA cycle)	72	carboxykinase (GTP)	ec:4.1.1.32	8	EP1_contig_812, EP1_contig_813, EP1_contig_845, EP1_contig_1507, EP1_contig_1537, EP1_contig_2719, EP1_contig_6749, EP1_contig_6792	map00020
Citrate cycle (TCA cycle)	72	carboxylase	ec:6.4.1.1	2	EP1_contig_1282, EP1_contig_2518	map00020
Citrate cycle (TCA cycle)	72	citrate synthase	ec:2.3.3.8	7	EP1_contig_708, EP1_contig_1705, EP1_contig_3083, EP1_contig_3644, EP1_contig_7339, EP1_contig_7359, EP1_contig_7410	map00020
Citrate cycle (TCA cycle)	72	(Si)-synthase	ec:2.3.3.1	1	EP1_contig_4554	map00020
Citrate cycle (TCA cycle)	72	ligase (ADP-forming)	ec:6.2.1.5	7	EP1_contig_1705, EP1_contig_2646, EP1_contig_3083, EP1_contig_3644, EP1_contig_7339, EP1_contig_7359, EP1_contig_7410	map00020
Citrate cycle (TCA cycle)	72	ligase (GDP-forming)	ec:6.2.1.4	3	EP1_contig_3644, EP1_contig_5226, EP1_contig_11747	map00020
Citrate cycle (TCA cycle)	72	succinyltransferase	ec:2.3.1.61	8	EP1_contig_806, EP1_contig_807, EP1_contig_808, EP1_contig_14440, EP1_contig_27933, EP1_contig_27934, EP1_contig_56525, EP1_contig_68622	map00020
Citrate cycle (TCA cycle)	72	dehydrogenase (quinone)	ec:1.3.5.1	2	EP1_contig_5226, EP1_contig_14649	map00020
Citrate cycle (TCA cycle)	72	acetyltransferase	ec:2.3.1.12	8	EP1_contig_806, EP1_contig_807, EP1_contig_808, EP1_contig_945, EP1_contig_14440, EP1_contig_27933, EP1_contig_27934, EP1_contig_68622	map00020
Citrate cycle (TCA cycle)	72	dehydrogenase (NADP+)	ec:1.1.1.42	2	EP1_contig_1260, EP1_contig_17563	map00020
Citrate cycle (TCA cycle)	72	dehydrogenase (NAD+)	ec:1.1.1.41	9	EP1_contig_1122, EP1_contig_1900, EP1_contig_2048, EP1_contig_2212, EP1_contig_5616, EP1_contig_6689, EP1_contig_11319, EP1_contig_22506, EP1_contig_62534	map00020
Citrate cycle (TCA cycle)	72	dehydrogenase	ec:1.1.1.37	2	EP1_contig_1301, EP1_contig_2543	map00020
Citrate cycle (TCA cycle)	72	dehydrogenase (succinyl-transferring)	ec:1.2.4.2	11	EP1_contig_3682, EP1_contig_4430, EP1_contig_7056, EP1_contig_7057, EP1_contig_10918, EP1_contig_13111, EP1_contig_15651, EP1_contig_26086, EP1_contig_30307, EP1_contig_53981, EP1_contig_72127	map00020
Citrate cycle (TCA cycle)	72	dehydrogenase (acetyl-transferring)	ec:1.2.4.1	3	EP1_contig_8318, EP1_contig_11314, EP1_contig_42789	map00020
Citrate cycle (TCA cycle)	72	dehydrogenase	ec:1.8.1.4	2	EP1_contig_3642, EP1_contig_12451	map00020
Citrate cycle (TCA cycle)	72	hydratase	ec:4.2.1.3	10	EP1_contig_315, EP1_contig_3419, EP1_contig_5777, EP1_contig_8620, EP1_contig_8621, EP1_contig_9852, EP1_contig_9853, EP1_contig_11073, EP1_contig_11075, EP1_contig_11115	map00020
Citrate cycle (TCA cycle)	72	hydratase	ec:4.2.1.2	2	EP1_contig_8772, EP1_contig_14284	map00020
One carbon pool by folate	71	ligase	ec:6.3.4.3	3	EP1_contig_1684, EP1_contig_10124, EP1_contig_14445	map00670
One carbon pool by folate	71	S-aminomethyldihydrolipoylprotein:(6S)-tetrahydrofolate aminomethyltransferase (ammonia-forming)	ec:2.1.2.10	18	EP1_contig_644, EP1_contig_1567, EP1_contig_1616, EP1_contig_2566, EP1_contig_3791, EP1_contig_7998, EP1_contig_8006, EP1_contig_8539, EP1_contig_9052, EP1_contig_11567, EP1_contig_18461, EP1_contig_18462, EP1_contig_18463, EP1_contig_22899, EP1_contig_22900, EP1_contig_35175, EP1_contig_41579, EP1_contig_62474	map00670
One carbon pool by folate	71	reductase [NAD(P)H]	ec:1.5.1.20	4	EP1_contig_42377, EP1_contig_42378, EP1_contig_61482, EP1_contig_68592	map00670
One carbon pool by folate	71	dehydrogenase (NAD+)	ec:1.5.1.15	1	EP1_contig_14445	map00670
One carbon pool by folate	71	synthase	ec:2.1.1.45	4	EP1_contig_35086, EP1_contig_46244, EP1_contig_46245, EP1_contig_48872	map00670
One carbon pool by folate	71	formyltransferase	ec:2.1.2.9	2	EP1_contig_13181, EP1_contig_38534	map00670
One carbon pool by folate	71	formyltransferase	ec:2.1.2.3	6	EP1_contig_4565, EP1_contig_8750, EP1_contig_10556, EP1_contig_10557, EP1_contig_10558, EP1_contig_26751	map00670
One carbon pool by folate	71	formyltransferase	ec:2.1.2.2	19	EP1_contig_1432, EP1_contig_1434, EP1_contig_4221, EP1_contig_4592, EP1_contig_4593, EP1_contig_5905, EP1_contig_5906, EP1_contig_5907, EP1_contig_6062, EP1_contig_9432, EP1_contig_21913, EP1_contig_21914, EP1_contig_21915, EP1_contig_26843, EP1_contig_26844, EP1_contig_29082, EP1_contig_69380, EP1_contig_74421, EP1_contig_75242	map00670
One carbon pool by folate	71	hydroxymethyltransferase	ec:2.1.2.1	5	EP1_contig_3158, EP1_contig_3159, EP1_contig_4765, EP1_contig_5439, EP1_contig_17227	map00670
One carbon pool by folate	71	cyclohydrolase	ec:3.5.4.9	2	EP1_contig_1684, EP1_contig_14445	map00670
One carbon pool by folate	71	synthase	ec:2.1.1.13	1	EP1_contig_8955	map00670
One carbon pool by folate	71	cyclo-ligase	ec:6.3.3.2	4	EP1_contig_7019, EP1_contig_13291, EP1_contig_15400, EP1_contig_27571	map00670
One carbon pool by folate	71	dehydrogenase	ec:1.5.1.6	4	EP1_contig_14613, EP1_contig_28573, EP1_contig_42818, EP1_contig_46456	map00670
One carbon pool by folate	71	dehydrogenase (NADP+)	ec:1.5.1.5	2	EP1_contig_1684, EP1_contig_14445	map00670
One carbon pool by folate	71	reductase	ec:1.5.1.3	1	EP1_contig_1893	map00670
N-Glycan biosynthesis	26	N-acetylglucosaminephosphotransferase	ec:2.7.8.15	1	EP1_contig_15609	map00510
N-Glycan biosynthesis	26	2-beta-N-acetylglucosaminyltransferase	ec:2.4.1.143	3	EP1_contig_23400, EP1_contig_63575, EP1_contig_82888	map00510
N-Glycan biosynthesis	26	alpha-1,3-mannosyltransferase	ec:2.4.1.132	1	EP1_contig_22030	map00510
N-Glycan biosynthesis	26	beta-glucosyltransferase	ec:2.4.1.117	1	EP1_contig_20366	map00510
N-Glycan biosynthesis	26	2-beta-N-acetylglucosaminyltransferase	ec:2.4.1.101	2	EP1_contig_45717, EP1_contig_45718	map00510
N-Glycan biosynthesis	26	1,2-alpha-mannosidase	ec:3.2.1.113	6	EP1_contig_3145, EP1_contig_5296, EP1_contig_19460, EP1_contig_19587, EP1_contig_38994, EP1_contig_39060	map00510
N-Glycan biosynthesis	26	glucosidase	ec:3.2.1.106	5	EP1_contig_3901, EP1_contig_3902, EP1_contig_40483, EP1_contig_51812, EP1_contig_56031	map00510
N-Glycan biosynthesis	26	beta-D-mannosyltransferase	ec:2.4.1.83	1	EP1_contig_7951	map00510
N-Glycan biosynthesis	26	6-alpha-L-fucosyltransferase	ec:2.4.1.68	5	EP1_contig_14555, EP1_contig_24069, EP1_contig_36783, EP1_contig_50470, EP1_contig_50471	map00510
N-Glycan biosynthesis	26	alpha-2,6-sialyltransferase	ec:2.4.99.1	1	EP1_contig_73203	map00510
Limonene and pinene degradation	13	hydratase	ec:4.2.1.17	6	EP1_contig_1890, EP1_contig_2704, EP1_contig_8112, EP1_contig_15289, EP1_contig_18312, EP1_contig_27784	map00903
Limonene and pinene degradation	13	dehydrogenase (NAD+)	ec:1.2.1.3	7	EP1_contig_197, EP1_contig_1899, EP1_contig_2234, EP1_contig_10860, EP1_contig_13870, EP1_contig_13880, EP1_contig_22610	map00903
Glucosinolate biosynthesis	3	transaminase	ec:2.6.1.42	3	EP1_contig_6034, EP1_contig_9421, EP1_contig_17318	map00966
beta-Alanine metabolism	46	dehydrogenase (NADP+)	ec:1.3.1.2	11	EP1_contig_2237, EP1_contig_2293, EP1_contig_4393, EP1_contig_4515, EP1_contig_4516, EP1_contig_7302, EP1_contig_8014, EP1_contig_8015, EP1_contig_8016, EP1_contig_14317, EP1_contig_17502	map00410
beta-Alanine metabolism	46	dehydrogenase (NAD+)	ec:1.3.1.1	2	EP1_contig_4515, EP1_contig_4516	map00410
beta-Alanine metabolism	46	decarboxylase	ec:4.1.1.15	6	EP1_contig_32506, EP1_contig_63988, EP1_contig_69411, EP1_contig_75716, EP1_contig_76008, EP1_contig_77678	map00410
beta-Alanine metabolism	46	1-decarboxylase	ec:4.1.1.11	3	EP1_contig_44172, EP1_contig_69411, EP1_contig_75648	map00410
beta-Alanine metabolism	46	hydratase	ec:4.2.1.17	6	EP1_contig_1890, EP1_contig_2704, EP1_contig_8112, EP1_contig_15289, EP1_contig_18312, EP1_contig_27784	map00410
beta-Alanine metabolism	46	hydrolase	ec:3.1.2.4	1	EP1_contig_33917	map00410
beta-Alanine metabolism	46	ec:3.5.1.6 beta-ureidopropionase	ec:3.5.1.6	2	EP1_contig_10602, EP1_contig_30615	map00410
beta-Alanine metabolism	46	dehydrogenase [NAD(P)+]	ec:1.2.1.5	2	EP1_contig_915, EP1_contig_2854	map00410
beta-Alanine metabolism	46	dehydrogenase (NAD+)	ec:1.2.1.3	7	EP1_contig_197, EP1_contig_1899, EP1_contig_2234, EP1_contig_10860, EP1_contig_13870, EP1_contig_13880, EP1_contig_22610	map00410
beta-Alanine metabolism	46	hydantoinase	ec:3.5.2.2	2	EP1_contig_3302, EP1_contig_54808	map00410
beta-Alanine metabolism	46	synthase	ec:2.5.1.16	2	EP1_contig_18984, EP1_contig_38175	map00410
beta-Alanine metabolism	46	dehydrogenase (acetylating)	ec:1.2.1.18	1	EP1_contig_5474	map00410
beta-Alanine metabolism	46	transaminase	ec:2.6.1.19	4	EP1_contig_11290, EP1_contig_12554, EP1_contig_17204, EP1_contig_17205	map00410
Indole alkaloid biosynthesis	5	synthase	ec:4.3.3.2	1	EP1_contig_7224	map00901
Indole alkaloid biosynthesis	5	decarboxylase	ec:4.1.1.28	4	EP1_contig_27944, EP1_contig_43036, EP1_contig_76921, EP1_contig_83456	map00901
Terpenoid backbone biosynthesis	24	decarboxylase	ec:4.1.1.33	6	EP1_contig_3564, EP1_contig_3565, EP1_contig_18329, EP1_contig_29395, EP1_contig_43990, EP1_contig_59269	map00900
Terpenoid backbone biosynthesis	24	O-methyltransferase	ec:2.1.1.100	3	EP1_contig_1988, EP1_contig_52044, EP1_contig_52045	map00900
Terpenoid backbone biosynthesis	24	geranyl-diphosphate synthase	ec:2.5.1.1	4	EP1_contig_5359, EP1_contig_16192, EP1_contig_27096, EP1_contig_47182	map00900
Terpenoid backbone biosynthesis	24	diphosphate synthase [geranylgeranyl-diphosphate specific]	ec:2.5.1.85	1	EP1_contig_45684	map00900
Terpenoid backbone biosynthesis	24	synthase [geranyl-diphosphate specific]	ec:2.5.1.84	1	EP1_contig_45684	map00900
Terpenoid backbone biosynthesis	24	C-acetyltransferase	ec:2.3.1.9	5	EP1_contig_4334, EP1_contig_4335, EP1_contig_4504, EP1_contig_13443, EP1_contig_47585	map00900
Terpenoid backbone biosynthesis	24	reductase (NADPH)	ec:1.1.1.34	2	EP1_contig_28953, EP1_contig_35256	map00900
Terpenoid backbone biosynthesis	24	diphosphate synthase	ec:2.5.1.29	1	EP1_contig_27096	map00900
Terpenoid backbone biosynthesis	24	diphosphate synthase	ec:2.5.1.10	4	EP1_contig_5359, EP1_contig_16192, EP1_contig_27096, EP1_contig_47182	map00900
Terpenoid backbone biosynthesis	24	synthase	ec:2.3.3.10	1	EP1_contig_13325	map00900
Terpenoid backbone biosynthesis	24	Delta-isomerase	ec:5.3.3.2	1	EP1_contig_15033	map00900
Terpenoid backbone biosynthesis	24	kinase	ec:2.7.1.36	1	EP1_contig_31929	map00900
Betalain biosynthesis	13	decarboxylase	ec:4.1.1.28	4	EP1_contig_27944, EP1_contig_43036, EP1_contig_76921, EP1_contig_83456	map00965
Betalain biosynthesis	13	monophenol monooxygenase	ec:1.14.18.1	9	EP1_contig_489, EP1_contig_6355, EP1_contig_9849, EP1_contig_14371, EP1_contig_35203, EP1_contig_35204, EP1_contig_46651, EP1_contig_49528, EP1_contig_53871	map00965
D-Arginine and D-ornithine metabolism	1	oxidase	ec:1.4.3.3	1	EP1_contig_14525	map00472
D-Glutamine and D-glutamate metabolism	2	glutaminase I	ec:3.5.1.2	1	EP1_contig_4289	map00471
D-Glutamine and D-glutamate metabolism	2	dehydrogenase [NAD(P)+]	ec:1.4.1.3	1	EP1_contig_925	map00471
Penicillin and cephalosporin biosynthesis	1	oxidase	ec:1.4.3.3	1	EP1_contig_14525	map00311
Tropane, piperidine and pyridine alkaloid biosynthesis	16	N-oxygenase	ec:1.14.13.101	4	EP1_contig_2294, EP1_contig_5617, EP1_contig_14212, EP1_contig_30333	map00960
Tropane, piperidine and pyridine alkaloid biosynthesis	16	transaminase	ec:2.6.1.57	9	EP1_contig_2908, EP1_contig_2909, EP1_contig_6686, EP1_contig_13094, EP1_contig_17350, EP1_contig_27006, EP1_contig_27007, EP1_contig_43156, EP1_contig_65759	map00960
Tropane, piperidine and pyridine alkaloid biosynthesis	16	transaminase	ec:2.6.1.9	9	EP1_contig_2908, EP1_contig_2909, EP1_contig_6686, EP1_contig_13094, EP1_contig_17350, EP1_contig_27006, EP1_contig_27007, EP1_contig_43156, EP1_contig_65759	map00960
Tropane, piperidine and pyridine alkaloid biosynthesis	16	transaminase	ec:2.6.1.5	12	EP1_contig_236, EP1_contig_2908, EP1_contig_2909, EP1_contig_6686, EP1_contig_13094, EP1_contig_17350, EP1_contig_27006, EP1_contig_27007, EP1_contig_43156, EP1_contig_65759, EP1_contig_68470, EP1_contig_79553	map00960
Tropane, piperidine and pyridine alkaloid biosynthesis	16	transaminase	ec:2.6.1.1	9	EP1_contig_2908, EP1_contig_2909, EP1_contig_6686, EP1_contig_13094, EP1_contig_17350, EP1_contig_27006, EP1_contig_27007, EP1_contig_43156, EP1_contig_65759	map00960
Lysine degradation	80	hydratase	ec:4.2.1.17	6	EP1_contig_1890, EP1_contig_2704, EP1_contig_8112, EP1_contig_15289, EP1_contig_18312, EP1_contig_27784	map00310
Lysine degradation	80	N-methyltransferase	ec:2.1.1.43	25	EP1_contig_630, EP1_contig_3292, EP1_contig_7111, EP1_contig_7485, EP1_contig_11575, EP1_contig_11576, EP1_contig_14778, EP1_contig_26323, EP1_contig_27853, EP1_contig_31647, EP1_contig_32263, EP1_contig_35568, EP1_contig_38419, EP1_contig_42352, EP1_contig_45640, EP1_contig_48980, EP1_contig_53584, EP1_contig_53987, EP1_contig_54194, EP1_contig_55813, EP1_contig_62628, EP1_contig_64693, EP1_cont…	map00310
Lysine degradation	80	succinyltransferase	ec:2.3.1.61	8	EP1_contig_806, EP1_contig_807, EP1_contig_808, EP1_contig_14440, EP1_contig_27933, EP1_contig_27934, EP1_contig_56525, EP1_contig_68622	map00310
Lysine degradation	80	dehydrogenase (NAD+)	ec:1.2.1.3	7	EP1_contig_197, EP1_contig_1899, EP1_contig_2234, EP1_contig_10860, EP1_contig_13870, EP1_contig_13880, EP1_contig_22610	map00310
Lysine degradation	80	dioxygenase	ec:1.14.11.8	1	EP1_contig_47129	map00310
Lysine degradation	80	5-dioxygenase	ec:1.14.11.4	4	EP1_contig_7294, EP1_contig_33944, EP1_contig_37529, EP1_contig_63186	map00310
Lysine degradation	80	dioxygenase	ec:1.14.11.1	1	EP1_contig_69411	map00310
Lysine degradation	80	C-acetyltransferase	ec:2.3.1.9	5	EP1_contig_4334, EP1_contig_4335, EP1_contig_4504, EP1_contig_13443, EP1_contig_47585	map00310
Lysine degradation	80	dehydrogenase	ec:1.1.1.35	10	EP1_contig_2512, EP1_contig_2541, EP1_contig_4736, EP1_contig_10512, EP1_contig_14211, EP1_contig_16664, EP1_contig_19220, EP1_contig_35858, EP1_contig_37454, EP1_contig_38509	map00310
Lysine degradation	80	dehydrogenase (NAD+, L-lysine-forming)	ec:1.5.1.7	2	EP1_contig_24117, EP1_contig_33494	map00310
Lysine degradation	80	dehydrogenase (succinyl-transferring)	ec:1.2.4.2	11	EP1_contig_3682, EP1_contig_4430, EP1_contig_7056, EP1_contig_7057, EP1_contig_10918, EP1_contig_13111, EP1_contig_15651, EP1_contig_26086, EP1_contig_30307, EP1_contig_53981, EP1_contig_72127	map00310
Porphyrin and chlorophyll metabolism	52	decarboxylase	ec:4.1.1.37	3	EP1_contig_12082, EP1_contig_19741, EP1_contig_26656	map00860
Porphyrin and chlorophyll metabolism	52	synthase	ec:4.2.1.75	1	EP1_contig_9162	map00860
Porphyrin and chlorophyll metabolism	52	ferro-protoporphyrin chelatase	ec:4.99.1.1	5	EP1_contig_16439, EP1_contig_25155, EP1_contig_25156, EP1_contig_31400, EP1_contig_63244	map00860
Porphyrin and chlorophyll metabolism	52	synthase	ec:4.2.1.24	6	EP1_contig_129, EP1_contig_1966, EP1_contig_24539, EP1_contig_24540, EP1_contig_35728, EP1_contig_37156	map00860
Porphyrin and chlorophyll metabolism	52	beta-glucuronide glucuronohydrolase glucuronidase	ec:3.2.1.31	1	EP1_contig_44518	map00860
Porphyrin and chlorophyll metabolism	52	synthase	ec:4.4.1.17	1	EP1_contig_2851	map00860
Porphyrin and chlorophyll metabolism	52	oxygenase (biliverdin-producing)	ec:1.14.99.3	1	EP1_contig_1340	map00860
Porphyrin and chlorophyll metabolism	52	synthase	ec:2.3.1.37	5	EP1_contig_83, EP1_contig_84, EP1_contig_101, EP1_contig_5673, EP1_contig_5674	map00860
Porphyrin and chlorophyll metabolism	52	synthase	ec:2.5.1.61	3	EP1_contig_9311, EP1_contig_9312, EP1_contig_10700	map00860
Porphyrin and chlorophyll metabolism	52	1-naphthol glucuronyltransferase	ec:2.4.1.17	3	EP1_contig_24506, EP1_contig_29604, EP1_contig_46988	map00860
Porphyrin and chlorophyll metabolism	52	ligase	ec:6.1.1.17	14	EP1_contig_3346, EP1_contig_10286, EP1_contig_12831, EP1_contig_19543, EP1_contig_21998, EP1_contig_24043, EP1_contig_26892, EP1_contig_26919, EP1_contig_29527, EP1_contig_36738, EP1_contig_37292, EP1_contig_41083, EP1_contig_41084, EP1_contig_49095	map00860
Porphyrin and chlorophyll metabolism	52	oxidase	ec:1.3.3.4	6	EP1_contig_13120, EP1_contig_30968, EP1_contig_40389, EP1_contig_40390, EP1_contig_48104, EP1_contig_65840	map00860
Porphyrin and chlorophyll metabolism	52	oxidase	ec:1.3.3.3	1	EP1_contig_11491	map00860
Porphyrin and chlorophyll metabolism	52	ceruloplasmin	ec:1.16.3.1	1	EP1_contig_51146	map00860
Porphyrin and chlorophyll metabolism	52	reductase	ec:1.3.1.33	1	EP1_contig_26787	map00860
Glycosphingolipid biosynthesis - ganglio series	10	hexosaminidase	ec:3.2.1.52	8	EP1_contig_1743, EP1_contig_3961, EP1_contig_8856, EP1_contig_12467, EP1_contig_12468, EP1_contig_16363, EP1_contig_22721, EP1_contig_37534	map00604
Glycosphingolipid biosynthesis - ganglio series	10	lactase (ambiguous)	ec:3.2.1.23	2	EP1_contig_6030, EP1_contig_11152	map00604
Glycosphingolipid biosynthesis - globo series	10	hexosaminidase	ec:3.2.1.52	8	EP1_contig_1743, EP1_contig_3961, EP1_contig_8856, EP1_contig_12467, EP1_contig_12468, EP1_contig_16363, EP1_contig_22721, EP1_contig_37534	map00603
Glycosphingolipid biosynthesis - globo series	10	alpha-acetylgalactosaminidase	ec:3.2.1.49	1	EP1_contig_14416	map00603
Glycosphingolipid biosynthesis - globo series	10	melibiase	ec:3.2.1.22	1	EP1_contig_12185	map00603
Cysteine and methionine metabolism	49	decarboxylase	ec:4.1.1.50	1	EP1_contig_4594	map00270
Cysteine and methionine metabolism	49	isomerase	ec:5.3.1.23	2	EP1_contig_11622, EP1_contig_24906	map00270
Cysteine and methionine metabolism	49	1-phosphate dehydratase	ec:4.2.1.109	5	EP1_contig_6207, EP1_contig_6208, EP1_contig_10975, EP1_contig_10976, EP1_contig_10977	map00270
Cysteine and methionine metabolism	49	beta-synthase	ec:4.2.1.22	1	EP1_contig_15885	map00270
Cysteine and methionine metabolism	49	phosphorylase	ec:2.4.2.28	2	EP1_contig_9887, EP1_contig_46188	map00270
Cysteine and methionine metabolism	49	synthase	ec:3.1.3.77	4	EP1_contig_4882, EP1_contig_9576, EP1_contig_28558, EP1_contig_42962	map00270
Cysteine and methionine metabolism	49	(cytosine-5-)-methyltransferase	ec:2.1.1.37	8	EP1_contig_5610, EP1_contig_15664, EP1_contig_15665, EP1_contig_15666, EP1_contig_40820, EP1_contig_45277, EP1_contig_47523, EP1_contig_47524	map00270
Cysteine and methionine metabolism	49	synthase	ec:2.1.1.13	1	EP1_contig_8955	map00270
Cysteine and methionine metabolism	49	adenosyltransferase	ec:2.5.1.6	2	EP1_contig_211, EP1_contig_8593	map00270
Cysteine and methionine metabolism	49	S-adenosylhomocysteine synthase	ec:3.3.1.1	3	EP1_contig_416, EP1_contig_10225, EP1_contig_53675	map00270
Cysteine and methionine metabolism	49	gamma-lyase	ec:4.4.1.1	2	EP1_contig_5234, EP1_contig_14996	map00270
Cysteine and methionine metabolism	49	dehydrogenase	ec:1.1.1.37	2	EP1_contig_1301, EP1_contig_2543	map00270
Cysteine and methionine metabolism	49	synthase	ec:2.5.1.47	1	EP1_contig_5170	map00270
Cysteine and methionine metabolism	49	dehydrogenase	ec:1.1.1.27	1	EP1_contig_8207	map00270
Cysteine and methionine metabolism	49	synthase	ec:2.5.1.16	2	EP1_contig_18984, EP1_contig_38175	map00270
Cysteine and methionine metabolism	49	transaminase	ec:2.6.1.57	9	EP1_contig_2908, EP1_contig_2909, EP1_contig_6686, EP1_contig_13094, EP1_contig_17350, EP1_contig_27006, EP1_contig_27007, EP1_contig_43156, EP1_contig_65759	map00270
Cysteine and methionine metabolism	49	transaminase	ec:2.6.1.5	12	EP1_contig_236, EP1_contig_2908, EP1_contig_2909, EP1_contig_6686, EP1_contig_13094, EP1_contig_17350, EP1_contig_27006, EP1_contig_27007, EP1_contig_43156, EP1_contig_65759, EP1_contig_68470, EP1_contig_79553	map00270
Cysteine and methionine metabolism	49	transaminase	ec:2.6.1.3	1	EP1_contig_13094	map00270
Cysteine and methionine metabolism	49	transaminase	ec:2.6.1.1	9	EP1_contig_2908, EP1_contig_2909, EP1_contig_6686, EP1_contig_13094, EP1_contig_17350, EP1_contig_27006, EP1_contig_27007, EP1_contig_43156, EP1_contig_65759	map00270
Glycosphingolipid biosynthesis - lacto and neolacto series	3	beta-1,6-N-acetylglucosaminyl-transferase	ec:2.4.1.150	1	EP1_contig_50066	map00601
Glycosphingolipid biosynthesis - lacto and neolacto series	3	beta-1,3-N-acetylglucosaminyltransferase	ec:2.4.1.149	2	EP1_contig_10330, EP1_contig_24446	map00601
Nicotinate and nicotinamide metabolism	48	transhydrogenase (Re/Si-specific)	ec:1.6.1.2	1	EP1_contig_930	map00760
Nicotinate and nicotinamide metabolism	48	diphosphorylase (carboxylating)	ec:2.4.2.19	2	EP1_contig_13315, EP1_contig_14251	map00760
Nicotinate and nicotinamide metabolism	48	synthase (glutamine-hydrolysing)	ec:6.3.5.1	6	EP1_contig_10787, EP1_contig_25641, EP1_contig_42358, EP1_contig_45409, EP1_contig_45417, EP1_contig_48090	map00760
Nicotinate and nicotinamide metabolism	48	adenylyltransferase	ec:2.7.7.1	2	EP1_contig_42595, EP1_contig_42598	map00760
Nicotinate and nicotinamide metabolism	48	phosphorylase	ec:2.4.2.1	1	EP1_contig_10502	map00760
Nicotinate and nicotinamide metabolism	48	nicotinamide deaminase	ec:3.5.1.19	3	EP1_contig_29623, EP1_contig_29661, EP1_contig_46759	map00760
Nicotinate and nicotinamide metabolism	48	uridine 5'-nucleotidase	ec:3.1.3.5	11	EP1_contig_9626, EP1_contig_13250, EP1_contig_16109, EP1_contig_31912, EP1_contig_42307, EP1_contig_42308, EP1_contig_42897, EP1_contig_52854, EP1_contig_52865, EP1_contig_53047, EP1_contig_76710	map00760
Nicotinate and nicotinamide metabolism	48	kinase	ec:2.7.1.23	22	EP1_contig_4494, EP1_contig_6144, EP1_contig_16208, EP1_contig_17224, EP1_contig_19292, EP1_contig_19768, EP1_contig_19897, EP1_contig_20053, EP1_contig_21588, EP1_contig_23235, EP1_contig_30466, EP1_contig_32779, EP1_contig_33190, EP1_contig_35712, EP1_contig_35728, EP1_contig_36628, EP1_contig_44134, EP1_contig_50727, EP1_contig_58756, EP1_contig_64267, EP1_contig_66401, EP1_contig_73497	map00760
Sphingolipid metabolism	39	phosphodiesterase D	ec:3.1.4.41	1	EP1_contig_352	map00600
Sphingolipid metabolism	39	phosphodiesterase	ec:3.1.4.12	14	EP1_contig_895, EP1_contig_4526, EP1_contig_6093, EP1_contig_6113, EP1_contig_6185, EP1_contig_13783, EP1_contig_15998, EP1_contig_16942, EP1_contig_17312, EP1_contig_25640, EP1_contig_35505, EP1_contig_35703, EP1_contig_35712, EP1_contig_66584	map00600
Sphingolipid metabolism	39	psychosine hydrolase	ec:3.2.1.45	7	EP1_contig_1153, EP1_contig_7872, EP1_contig_12003, EP1_contig_36338, EP1_contig_36625, EP1_contig_40765, EP1_contig_59769	map00600
Sphingolipid metabolism	39	lactase (ambiguous)	ec:3.2.1.23	2	EP1_contig_6030, EP1_contig_11152	map00600
Sphingolipid metabolism	39	melibiase	ec:3.2.1.22	1	EP1_contig_12185	map00600
Sphingolipid metabolism	39	C-palmitoyltransferase	ec:2.3.1.50	3	EP1_contig_13275, EP1_contig_15607, EP1_contig_48849	map00600
Sphingolipid metabolism	39	glucosyltransferase	ec:2.4.1.80	1	EP1_contig_12757	map00600
Sphingolipid metabolism	39	acylsphingosine deacylase	ec:3.5.1.23	5	EP1_contig_12572, EP1_contig_16046, EP1_contig_24007, EP1_contig_25390, EP1_contig_72128	map00600
Sphingolipid metabolism	39	N-acyltransferase	ec:2.3.1.24	1	EP1_contig_65840	map00600
Sphingolipid metabolism	39	phosphatase	ec:3.1.3.4	3	EP1_contig_22021, EP1_contig_25041, EP1_contig_52725	map00600
Sphingolipid metabolism	39	aldolase	ec:4.1.2.27	1	EP1_contig_1404	map00600
C5-Branched dibasic acid metabolism	7	ligase (ADP-forming)	ec:6.2.1.5	7	EP1_contig_1705, EP1_contig_2646, EP1_contig_3083, EP1_contig_3644, EP1_contig_7339, EP1_contig_7359, EP1_contig_7410	map00660
Glycolysis / Gluconeogenesis	92	phosphohexokinase	ec:2.7.1.11	3	EP1_contig_3938, EP1_contig_4737, EP1_contig_60456	map00010
Glycolysis / Gluconeogenesis	92	carboxykinase (GTP)	ec:4.1.1.32	8	EP1_contig_812, EP1_contig_813, EP1_contig_845, EP1_contig_1507, EP1_contig_1537, EP1_contig_2719, EP1_contig_6749, EP1_contig_6792	map00010
Glycolysis / Gluconeogenesis	92	isomerase	ec:5.3.1.9	8	EP1_contig_5522, EP1_contig_5523, EP1_contig_5524, EP1_contig_5525, EP1_contig_6299, EP1_contig_21484, EP1_contig_21485, EP1_contig_21970	map00010
Glycolysis / Gluconeogenesis	92	isomerase	ec:5.3.1.1	3	EP1_contig_725, EP1_contig_822, EP1_contig_823	map00010
Glycolysis / Gluconeogenesis	92	glucokinase (phosphorylating)	ec:2.7.1.2	1	EP1_contig_770	map00010
Glycolysis / Gluconeogenesis	92	hexokinase type IV glucokinase	ec:2.7.1.1	4	EP1_contig_7120, EP1_contig_7121, EP1_contig_7776, EP1_contig_7777	map00010
Glycolysis / Gluconeogenesis	92	hydratase	ec:4.2.1.11	3	EP1_contig_2254, EP1_contig_72322, EP1_contig_73578	map00010
Glycolysis / Gluconeogenesis	92	dehydrogenase (NADP+)	ec:1.1.1.2	1	EP1_contig_27381	map00010
Glycolysis / Gluconeogenesis	92	dehydrogenase	ec:1.1.1.1	13	EP1_contig_12281, EP1_contig_16321, EP1_contig_33637, EP1_contig_35858, EP1_contig_37181, EP1_contig_37309, EP1_contig_39058, EP1_contig_42670, EP1_contig_57209, EP1_contig_58819, EP1_contig_68345, EP1_contig_71436, EP1_contig_76852	map00010
Glycolysis / Gluconeogenesis	92	hexose diphosphatase	ec:3.1.3.11	2	EP1_contig_10019, EP1_contig_31213	map00010
Glycolysis / Gluconeogenesis	92	ligase	ec:6.2.1.1	3	EP1_contig_11803, EP1_contig_23535, EP1_contig_29142	map00010
Glycolysis / Gluconeogenesis	92	kinase	ec:2.7.2.3	2	EP1_contig_1073, EP1_contig_42818	map00010
Glycolysis / Gluconeogenesis	92	acetyltransferase	ec:2.3.1.12	8	EP1_contig_806, EP1_contig_807, EP1_contig_808, EP1_contig_945, EP1_contig_14440, EP1_contig_27933, EP1_contig_27934, EP1_contig_68622	map00010
Glycolysis / Gluconeogenesis	92	dehydrogenase [NAD(P)+]	ec:1.2.1.5	2	EP1_contig_915, EP1_contig_2854	map00010
Glycolysis / Gluconeogenesis	92	dehydrogenase (NAD+)	ec:1.2.1.3	7	EP1_contig_197, EP1_contig_1899, EP1_contig_2234, EP1_contig_10860, EP1_contig_13870, EP1_contig_13880, EP1_contig_22610	map00010
Glycolysis / Gluconeogenesis	92	aldolase	ec:4.1.2.13	5	EP1_contig_324, EP1_contig_325, EP1_contig_383, EP1_contig_2903, EP1_contig_30477	map00010
Glycolysis / Gluconeogenesis	92	dehydrogenase	ec:1.1.1.27	1	EP1_contig_8207	map00010
Glycolysis / Gluconeogenesis	92	dehydrogenase (acetyl-transferring)	ec:1.2.4.1	3	EP1_contig_8318, EP1_contig_11314, EP1_contig_42789	map00010
Glycolysis / Gluconeogenesis	92	dehydrogenase	ec:1.8.1.4	2	EP1_contig_3642, EP1_contig_12451	map00010
Glycolysis / Gluconeogenesis	92	dehydrogenase (phosphorylating)	ec:1.2.1.12	1	EP1_contig_398	map00010
Glycolysis / Gluconeogenesis	92	(alpha-D-glucose-1,6-bisphosphate-dependent)	ec:5.4.2.2	3	EP1_contig_602, EP1_contig_10729, EP1_contig_21006	map00010
Glycolysis / Gluconeogenesis	92	kinase	ec:2.7.1.40	9	EP1_contig_1394, EP1_contig_3085, EP1_contig_5113, EP1_contig_9014, EP1_contig_9015, EP1_contig_10876, EP1_contig_39292, EP1_contig_66749, EP1_contig_74299	map00010
Starch and sucrose metabolism	85	decarboxylase	ec:4.1.1.35	2	EP1_contig_2987, EP1_contig_2988	map00500
Starch and sucrose metabolism	85	phosphorylase	ec:2.4.1.1	2	EP1_contig_9887, EP1_contig_46188	map00500
Starch and sucrose metabolism	85	isomerase	ec:5.3.1.9	8	EP1_contig_5522, EP1_contig_5523, EP1_contig_5524, EP1_contig_5525, EP1_contig_6299, EP1_contig_21484, EP1_contig_21485, EP1_contig_21970	map00500
Starch and sucrose metabolism	85	fructokinase (phosphorylating)	ec:2.7.1.4	1	EP1_contig_770	map00500
Starch and sucrose metabolism	85	glucokinase (phosphorylating)	ec:2.7.1.2	1	EP1_contig_770	map00500
Starch and sucrose metabolism	85	hexokinase type IV glucokinase	ec:2.7.1.1	4	EP1_contig_7120, EP1_contig_7121, EP1_contig_7776, EP1_contig_7777	map00500
Starch and sucrose metabolism	85	glycogenase	ec:3.2.1.1	1	EP1_contig_34847	map00500
Starch and sucrose metabolism	85	amylo-1,6-glucosidase	ec:3.2.1.33	13	EP1_contig_4072, EP1_contig_4416, EP1_contig_17891, EP1_contig_26925, EP1_contig_40001, EP1_contig_47640, EP1_contig_49716, EP1_contig_51556, EP1_contig_53181, EP1_contig_53182, EP1_contig_54249, EP1_contig_59127, EP1_contig_61448	map00500
Starch and sucrose metabolism	85	beta-glucuronide glucuronohydrolase glucuronidase	ec:3.2.1.31	1	EP1_contig_44518	map00500
Starch and sucrose metabolism	85	trehalase	ec:3.2.1.28	16	EP1_contig_4480, EP1_contig_4481, EP1_contig_5419, EP1_contig_7999, EP1_contig_9454, EP1_contig_12984, EP1_contig_15152, EP1_contig_15934, EP1_contig_16666, EP1_contig_19492, EP1_contig_30938, EP1_contig_30939, EP1_contig_31295, EP1_contig_42167, EP1_contig_44605, EP1_contig_56385	map00500
Starch and sucrose metabolism	85	invertase	ec:3.2.1.26	2	EP1_contig_36154, EP1_contig_72286	map00500
Starch and sucrose metabolism	85	maltase	ec:3.2.1.20	10	EP1_contig_11879, EP1_contig_32646, EP1_contig_40693, EP1_contig_52893, EP1_contig_56729, EP1_contig_64744, EP1_contig_69380, EP1_contig_71252, EP1_contig_74421, EP1_contig_75242	map00500
Starch and sucrose metabolism	85	uridylyltransferase	ec:2.7.7.9	3	EP1_contig_2761, EP1_contig_25961, EP1_contig_31319	map00500
Starch and sucrose metabolism	85	trehalose 6-phosphatase	ec:3.1.3.12	2	EP1_contig_4087, EP1_contig_9988	map00500
Starch and sucrose metabolism	85	disproportionating enzyme	ec:2.4.1.25	13	EP1_contig_4072, EP1_contig_4416, EP1_contig_17891, EP1_contig_26925, EP1_contig_40001, EP1_contig_47640, EP1_contig_49716, EP1_contig_51556, EP1_contig_53181, EP1_contig_53182, EP1_contig_54249, EP1_contig_59127, EP1_contig_61448	map00500
Starch and sucrose metabolism	85	branching enzyme	ec:2.4.1.18	3	EP1_contig_1255, EP1_contig_4286, EP1_contig_4428	map00500
Starch and sucrose metabolism	85	1-naphthol glucuronyltransferase	ec:2.4.1.17	3	EP1_contig_24506, EP1_contig_29604, EP1_contig_46988	map00500
Starch and sucrose metabolism	85	synthase (UDP-forming)	ec:2.4.1.15	2	EP1_contig_4087, EP1_contig_9988	map00500
Starch and sucrose metabolism	85	synthase	ec:2.4.1.13	1	EP1_contig_16050	map00500
Starch and sucrose metabolism	85	synthase	ec:2.4.1.11	6	EP1_contig_1759, EP1_contig_5823, EP1_contig_31767, EP1_contig_31768, EP1_contig_36307, EP1_contig_38572	map00500
Starch and sucrose metabolism	85	6-dehydrogenase	ec:1.1.1.22	4	EP1_contig_28152, EP1_contig_41759, EP1_contig_50541, EP1_contig_54606	map00500
Starch and sucrose metabolism	85	(alpha-D-glucose-1,6-bisphosphate-dependent)	ec:5.4.2.2	3	EP1_contig_602, EP1_contig_10729, EP1_contig_21006	map00500
Ether lipid metabolism	33	D	ec:3.1.4.4	3	EP1_contig_27698, EP1_contig_42166, EP1_contig_43456	map00565
Ether lipid metabolism	33	esterase	ec:3.1.1.47	2	EP1_contig_12783, EP1_contig_31349	map00565
Ether lipid metabolism	33	phosphatase	ec:3.1.3.4	3	EP1_contig_22021, EP1_contig_25041, EP1_contig_52725	map00565
Ether lipid metabolism	33	synthase	ec:2.5.1.26	4	EP1_contig_608, EP1_contig_5853, EP1_contig_30427, EP1_contig_39353	map00565
Ether lipid metabolism	33	cholinephosphotransferase	ec:2.7.8.2	2	EP1_contig_9578, EP1_contig_22255	map00565
Ether lipid metabolism	33	EPT	ec:2.7.8.1	1	EP1_contig_9578	map00565
Ether lipid metabolism	33	A2	ec:3.1.1.4	19	EP1_contig_5865, EP1_contig_8260, EP1_contig_21946, EP1_contig_22198, EP1_contig_22199, EP1_contig_26203, EP1_contig_36845, EP1_contig_38167, EP1_contig_38169, EP1_contig_40582, EP1_contig_41840, EP1_contig_48926, EP1_contig_54567, EP1_contig_55773, EP1_contig_59158, EP1_contig_62497, EP1_contig_65413, EP1_contig_71916, EP1_contig_72078	map00565
Cutin, suberine and wax biosynthesis	2	O-acyltransferase	ec:2.3.1.20	1	EP1_contig_46230	map00073
Cutin, suberine and wax biosynthesis	2	reductase	ec:1.2.1.50	1	EP1_contig_4624	map00073
Glycerophospholipid metabolism	105	phosphodiesterase	ec:3.1.4.46	10	EP1_contig_2196, EP1_contig_6854, EP1_contig_18936, EP1_contig_18937, EP1_contig_22295, EP1_contig_22412, EP1_contig_33819, EP1_contig_42985, EP1_contig_54115, EP1_contig_66668	map00564
Glycerophospholipid metabolism	105	decarboxylase	ec:4.1.1.65	2	EP1_contig_13094, EP1_contig_34892	map00564
Glycerophospholipid metabolism	105	D	ec:3.1.4.4	3	EP1_contig_27698, EP1_contig_42166, EP1_contig_43456	map00564
Glycerophospholipid metabolism	105	N-methyltransferase	ec:2.1.1.103	1	EP1_contig_62074	map00564
Glycerophospholipid metabolism	105	A1	ec:3.1.1.32	1	EP1_contig_29403	map00564
Glycerophospholipid metabolism	105	dehydrogenase (NAD+)	ec:1.1.1.8	5	EP1_contig_925, EP1_contig_3133, EP1_contig_3134, EP1_contig_10024, EP1_contig_18323	map00564
Glycerophospholipid metabolism	105	cytidylyltransferase	ec:2.7.7.41	2	EP1_contig_18891, EP1_contig_50669	map00564
Glycerophospholipid metabolism	105	cytidylyltransferase	ec:2.7.7.15	3	EP1_contig_5828, EP1_contig_13747, EP1_contig_42455	map00564
Glycerophospholipid metabolism	105	O-acyltransferase	ec:2.3.1.51	7	EP1_contig_2688, EP1_contig_6649, EP1_contig_26674, EP1_contig_27265, EP1_contig_46256, EP1_contig_61619, EP1_contig_77634	map00564
Glycerophospholipid metabolism	105	O-acyltransferase	ec:2.3.1.43	1	EP1_contig_27945	map00564
Glycerophospholipid metabolism	105	dehydrogenase [NAD(P)+]	ec:1.1.1.94	5	EP1_contig_925, EP1_contig_3133, EP1_contig_3134, EP1_contig_10024, EP1_contig_18323	map00564
Glycerophospholipid metabolism	105	phosphatase	ec:3.1.3.4	3	EP1_contig_22021, EP1_contig_25041, EP1_contig_52725	map00564
Glycerophospholipid metabolism	105	1-O-acyltransferase	ec:2.3.1.15	1	EP1_contig_1143	map00564
Glycerophospholipid metabolism	105	O-acetyltransferase	ec:2.3.1.6	1	EP1_contig_30842	map00564
Glycerophospholipid metabolism	105	kinase (ATP)	ec:2.7.1.107	18	EP1_contig_16208, EP1_contig_17224, EP1_contig_19292, EP1_contig_19768, EP1_contig_20053, EP1_contig_21588, EP1_contig_30466, EP1_contig_32779, EP1_contig_35712, EP1_contig_35728, EP1_contig_36628, EP1_contig_44134, EP1_contig_50727, EP1_contig_58756, EP1_contig_64267, EP1_contig_66401, EP1_contig_73497, EP1_contig_78509	map00564
Glycerophospholipid metabolism	105	O-phosphatidyltransferase	ec:2.7.8.8	2	EP1_contig_20116, EP1_contig_54116	map00564
Glycerophospholipid metabolism	105	cholinephosphotransferase	ec:2.7.8.2	2	EP1_contig_9578, EP1_contig_22255	map00564
Glycerophospholipid metabolism	105	EPT	ec:2.7.8.1	1	EP1_contig_9578	map00564
Glycerophospholipid metabolism	105	dehydrogenase	ec:1.1.5.3	11	EP1_contig_4503, EP1_contig_4668, EP1_contig_4669, EP1_contig_5448, EP1_contig_18435, EP1_contig_42986, EP1_contig_69093, EP1_contig_70117, EP1_contig_75775, EP1_contig_79175, EP1_contig_81541	map00564
Glycerophospholipid metabolism	105	kinase	ec:2.7.1.82	1	EP1_contig_9449	map00564
Glycerophospholipid metabolism	105	true cholinesterase	ec:3.1.1.7	2	EP1_contig_19794, EP1_contig_55923	map00564
Glycerophospholipid metabolism	105	lecithinase B	ec:3.1.1.5	10	EP1_contig_9789, EP1_contig_9790, EP1_contig_9791, EP1_contig_9792, EP1_contig_21887, EP1_contig_24010, EP1_contig_35812, EP1_contig_45940, EP1_contig_49658, EP1_contig_54207	map00564
Glycerophospholipid metabolism	105	A2	ec:3.1.1.4	19	EP1_contig_5865, EP1_contig_8260, EP1_contig_21946, EP1_contig_22198, EP1_contig_22199, EP1_contig_26203, EP1_contig_36845, EP1_contig_38167, EP1_contig_38169, EP1_contig_40582, EP1_contig_41840, EP1_contig_48926, EP1_contig_54567, EP1_contig_55773, EP1_contig_59158, EP1_contig_62497, EP1_contig_65413, EP1_contig_71916, EP1_contig_72078	map00564
Glycerophospholipid metabolism	105	kinase	ec:2.7.1.32	1	EP1_contig_9449	map00564
Glycerophospholipid metabolism	105	oxidase	ec:1.1.3.21	2	EP1_contig_4669, EP1_contig_18435	map00564
Glycosylphosphatidylinositol(GPI)-anchor biosynthesis	6	N-acetylglucosaminyltransferase	ec:2.4.1.198	6	EP1_contig_492, EP1_contig_1771, EP1_contig_13022, EP1_contig_21480, EP1_contig_38045, EP1_contig_61773	map00563
Synthesis and degradation of ketone bodies	10	CoA-transferase	ec:2.8.3.5	2	EP1_contig_6781, EP1_contig_8170	map00072
Synthesis and degradation of ketone bodies	10	lyase	ec:4.1.3.4	1	EP1_contig_1502	map00072
Synthesis and degradation of ketone bodies	10	C-acetyltransferase	ec:2.3.1.9	5	EP1_contig_4334, EP1_contig_4335, EP1_contig_4504, EP1_contig_13443, EP1_contig_47585	map00072
Synthesis and degradation of ketone bodies	10	dehydrogenase	ec:1.1.1.30	1	EP1_contig_54148	map00072
Synthesis and degradation of ketone bodies	10	synthase	ec:2.3.3.10	1	EP1_contig_13325	map00072
Inositol phosphate metabolism	72	phospholipase C	ec:3.1.4.11	12	EP1_contig_10995, EP1_contig_19467, EP1_contig_22926, EP1_contig_23624, EP1_contig_28286, EP1_contig_30178, EP1_contig_38971, EP1_contig_52431, EP1_contig_57651, EP1_contig_59873, EP1_contig_60188, EP1_contig_64233	map00562
Inositol phosphate metabolism	72	isomerase	ec:5.3.1.1	3	EP1_contig_725, EP1_contig_822, EP1_contig_823	map00562
Inositol phosphate metabolism	72	oxygenase	ec:1.13.99.1	2	EP1_contig_1263, EP1_contig_52359	map00562
Inositol phosphate metabolism	72	inositol-1,3-bisphosphate 3-phosphatase	ec:3.1.3.64	3	EP1_contig_15421, EP1_contig_22545, EP1_contig_33682	map00562
Inositol phosphate metabolism	72	5-phosphatase	ec:3.1.3.56	6	EP1_contig_9330, EP1_contig_9564, EP1_contig_40954, EP1_contig_40955, EP1_contig_40956, EP1_contig_40957	map00562
Inositol phosphate metabolism	72	phosphatase	ec:3.1.3.25	5	EP1_contig_5358, EP1_contig_20808, EP1_contig_20809, EP1_contig_28277, EP1_contig_49357	map00562
Inositol phosphate metabolism	72	5/6-kinase	ec:2.7.1.159	2	EP1_contig_18879, EP1_contig_52169	map00562
Inositol phosphate metabolism	72	3-kinase	ec:2.7.1.154	6	EP1_contig_31086, EP1_contig_31122, EP1_contig_39019, EP1_contig_41948, EP1_contig_51504, EP1_contig_55466	map00562
Inositol phosphate metabolism	72	3-kinase	ec:2.7.1.153	5	EP1_contig_31086, EP1_contig_31122, EP1_contig_39019, EP1_contig_41948, EP1_contig_55466	map00562
Inositol phosphate metabolism	72	5-kinase	ec:2.7.1.150	1	EP1_contig_50085	map00562
Inositol phosphate metabolism	72	4-kinase	ec:2.7.1.149	1	EP1_contig_14430	map00562
Inositol phosphate metabolism	72	3-kinase	ec:2.7.1.137	14	EP1_contig_18508, EP1_contig_18509, EP1_contig_26883, EP1_contig_26884, EP1_contig_27154, EP1_contig_31086, EP1_contig_31122, EP1_contig_39019, EP1_contig_39583, EP1_contig_41948, EP1_contig_51996, EP1_contig_55466, EP1_contig_63012, EP1_contig_63013	map00562
Inositol phosphate metabolism	72	1-kinase	ec:2.7.1.134	2	EP1_contig_18879, EP1_contig_52169	map00562
Inositol phosphate metabolism	72	3-kinase	ec:2.7.1.127	8	EP1_contig_1686, EP1_contig_10176, EP1_contig_24555, EP1_contig_26397, EP1_contig_28522, EP1_contig_44946, EP1_contig_44947, EP1_contig_48660	map00562
Inositol phosphate metabolism	72	dehydrogenase (acetylating)	ec:1.2.1.18	1	EP1_contig_5474	map00562
Inositol phosphate metabolism	72	synthase	ec:5.5.1.4	2	EP1_contig_4860, EP1_contig_37218	map00562
Inositol phosphate metabolism	72	5-kinase	ec:2.7.1.68	4	EP1_contig_13509, EP1_contig_13510, EP1_contig_14430, EP1_contig_53870	map00562
Inositol phosphate metabolism	72	4-kinase	ec:2.7.1.67	8	EP1_contig_12406, EP1_contig_13903, EP1_contig_27946, EP1_contig_34848, EP1_contig_39885, EP1_contig_46076, EP1_contig_47263, EP1_contig_47277	map00562
Fatty acid degradation	97	hydratase	ec:4.2.1.74	1	EP1_contig_2704	map00071
Fatty acid degradation	97	hydratase	ec:4.2.1.17	6	EP1_contig_1890, EP1_contig_2704, EP1_contig_8112, EP1_contig_15289, EP1_contig_18312, EP1_contig_27784	map00071
Fatty acid degradation	97	1-monooxygenase	ec:1.14.15.3	1	EP1_contig_69469	map00071
Fatty acid degradation	97	dehydrogenase	ec:1.1.1.1	13	EP1_contig_12281, EP1_contig_16321, EP1_contig_33637, EP1_contig_35858, EP1_contig_37181, EP1_contig_37309, EP1_contig_39058, EP1_contig_42670, EP1_contig_57209, EP1_contig_58819, EP1_contig_68345, EP1_contig_71436, EP1_contig_76852	map00071
Fatty acid degradation	97	ligase	ec:6.2.1.3	14	EP1_contig_669, EP1_contig_1647, EP1_contig_5876, EP1_contig_7091, EP1_contig_7092, EP1_contig_7093, EP1_contig_7614, EP1_contig_7902, EP1_contig_9946, EP1_contig_12495, EP1_contig_13157, EP1_contig_28283, EP1_contig_54079, EP1_contig_64191	map00071
Fatty acid degradation	97	O-palmitoyltransferase	ec:2.3.1.21	1	EP1_contig_3100	map00071
Fatty acid degradation	97	C-acyltransferase	ec:2.3.1.16	10	EP1_contig_1323, EP1_contig_9774, EP1_contig_22027, EP1_contig_27622, EP1_contig_27623, EP1_contig_28042, EP1_contig_29443, EP1_contig_30727, EP1_contig_34399, EP1_contig_51010	map00071
Fatty acid degradation	97	dehydrogenase (NAD+)	ec:1.2.1.3	7	EP1_contig_197, EP1_contig_1899, EP1_contig_2234, EP1_contig_10860, EP1_contig_13870, EP1_contig_13880, EP1_contig_22610	map00071
Fatty acid degradation	97	C-acetyltransferase	ec:2.3.1.9	5	EP1_contig_4334, EP1_contig_4335, EP1_contig_4504, EP1_contig_13443, EP1_contig_47585	map00071
Fatty acid degradation	97	dehydrogenase	ec:1.1.1.35	10	EP1_contig_2512, EP1_contig_2541, EP1_contig_4736, EP1_contig_10512, EP1_contig_14211, EP1_contig_16664, EP1_contig_19220, EP1_contig_35858, EP1_contig_37454, EP1_contig_38509	map00071
Fatty acid degradation	97	reductase	ec:1.18.1.3	1	EP1_contig_18052	map00071
Fatty acid degradation	97	oxidase	ec:1.3.3.6	25	EP1_contig_1593, EP1_contig_2738, EP1_contig_4440, EP1_contig_6593, EP1_contig_7520, EP1_contig_8037, EP1_contig_10128, EP1_contig_12754, EP1_contig_16546, EP1_contig_21181, EP1_contig_33167, EP1_contig_34302, EP1_contig_34595, EP1_contig_36916, EP1_contig_38541, EP1_contig_38542, EP1_contig_40755, EP1_contig_40879, EP1_contig_43772, EP1_contig_43976, EP1_contig_46139, EP1_contig_48993, EP1_conti…	map00071
Fatty acid degradation	97	dehydrogenase	ec:1.1.1.211	10	EP1_contig_2704, EP1_contig_8112, EP1_contig_18312, EP1_contig_22027, EP1_contig_27622, EP1_contig_27623, EP1_contig_27784, EP1_contig_28042, EP1_contig_29443, EP1_contig_30727	map00071
Fatty acid degradation	97	monooxygenase	ec:1.14.14.1	2	EP1_contig_45145, EP1_contig_45146	map00071
Fatty acid degradation	97	isomerase	ec:5.3.3.8	3	EP1_contig_914, EP1_contig_17168, EP1_contig_30898	map00071
Glycerolipid metabolism	72	dehydrogenase (NADP+)	ec:1.1.1.2	1	EP1_contig_27381	map00561
Glycerolipid metabolism	72	melibiase	ec:3.2.1.22	1	EP1_contig_12185	map00561
Glycerolipid metabolism	72	O-acyltransferase	ec:2.3.1.51	7	EP1_contig_2688, EP1_contig_6649, EP1_contig_26674, EP1_contig_27265, EP1_contig_46256, EP1_contig_61619, EP1_contig_77634	map00561
Glycerolipid metabolism	72	O-acyltransferase	ec:2.3.1.20	1	EP1_contig_46230	map00561
Glycerolipid metabolism	72	phosphatase	ec:3.1.3.4	3	EP1_contig_22021, EP1_contig_25041, EP1_contig_52725	map00561
Glycerolipid metabolism	72	1-O-acyltransferase	ec:2.3.1.15	1	EP1_contig_1143	map00561
Glycerolipid metabolism	72	dehydrogenase (NAD+)	ec:1.2.1.3	7	EP1_contig_197, EP1_contig_1899, EP1_contig_2234, EP1_contig_10860, EP1_contig_13870, EP1_contig_13880, EP1_contig_22610	map00561
Glycerolipid metabolism	72	kinase (ATP)	ec:2.7.1.107	18	EP1_contig_16208, EP1_contig_17224, EP1_contig_19292, EP1_contig_19768, EP1_contig_20053, EP1_contig_21588, EP1_contig_30466, EP1_contig_32779, EP1_contig_35712, EP1_contig_35728, EP1_contig_36628, EP1_contig_44134, EP1_contig_50727, EP1_contig_58756, EP1_contig_64267, EP1_contig_66401, EP1_contig_73497, EP1_contig_78509	map00561
Glycerolipid metabolism	72	reductase	ec:1.1.1.21	4	EP1_contig_42095, EP1_contig_42096, EP1_contig_42097, EP1_contig_42098	map00561
Glycerolipid metabolism	72	lipase	ec:3.1.1.3	14	EP1_contig_4650, EP1_contig_5085, EP1_contig_5300, EP1_contig_8636, EP1_contig_10392, EP1_contig_23506, EP1_contig_23656, EP1_contig_24925, EP1_contig_34984, EP1_contig_53258, EP1_contig_66303, EP1_contig_69317, EP1_contig_72602, EP1_contig_81137	map00561
Glycerolipid metabolism	72	kinase	ec:2.7.1.30	11	EP1_contig_6917, EP1_contig_8382, EP1_contig_17223, EP1_contig_21588, EP1_contig_26645, EP1_contig_30466, EP1_contig_31697, EP1_contig_35321, EP1_contig_47258, EP1_contig_60108, EP1_contig_64267	map00561
Glycerolipid metabolism	72	kinase	ec:2.7.1.29	7	EP1_contig_1773, EP1_contig_16848, EP1_contig_16849, EP1_contig_27736, EP1_contig_45462, EP1_contig_46691, EP1_contig_48972	map00561
Novobiocin biosynthesis	12	transaminase	ec:2.6.1.57	9	EP1_contig_2908, EP1_contig_2909, EP1_contig_6686, EP1_contig_13094, EP1_contig_17350, EP1_contig_27006, EP1_contig_27007, EP1_contig_43156, EP1_contig_65759	map00401
Novobiocin biosynthesis	12	transaminase	ec:2.6.1.9	9	EP1_contig_2908, EP1_contig_2909, EP1_contig_6686, EP1_contig_13094, EP1_contig_17350, EP1_contig_27006, EP1_contig_27007, EP1_contig_43156, EP1_contig_65759	map00401
Novobiocin biosynthesis	12	transaminase	ec:2.6.1.5	12	EP1_contig_236, EP1_contig_2908, EP1_contig_2909, EP1_contig_6686, EP1_contig_13094, EP1_contig_17350, EP1_contig_27006, EP1_contig_27007, EP1_contig_43156, EP1_contig_65759, EP1_contig_68470, EP1_contig_79553	map00401
Novobiocin biosynthesis	12	transaminase	ec:2.6.1.1	9	EP1_contig_2908, EP1_contig_2909, EP1_contig_6686, EP1_contig_13094, EP1_contig_17350, EP1_contig_27006, EP1_contig_27007, EP1_contig_43156, EP1_contig_65759	map00401
Phenylalanine, tyrosine and tryptophan biosynthesis	13	4-monooxygenase	ec:1.14.16.1	1	EP1_contig_2801	map00400
Phenylalanine, tyrosine and tryptophan biosynthesis	13	transaminase	ec:2.6.1.57	9	EP1_contig_2908, EP1_contig_2909, EP1_contig_6686, EP1_contig_13094, EP1_contig_17350, EP1_contig_27006, EP1_contig_27007, EP1_contig_43156, EP1_contig_65759	map00400
Phenylalanine, tyrosine and tryptophan biosynthesis	13	transaminase	ec:2.6.1.9	9	EP1_contig_2908, EP1_contig_2909, EP1_contig_6686, EP1_contig_13094, EP1_contig_17350, EP1_contig_27006, EP1_contig_27007, EP1_contig_43156, EP1_contig_65759	map00400
Phenylalanine, tyrosine and tryptophan biosynthesis	13	transaminase	ec:2.6.1.5	12	EP1_contig_236, EP1_contig_2908, EP1_contig_2909, EP1_contig_6686, EP1_contig_13094, EP1_contig_17350, EP1_contig_27006, EP1_contig_27007, EP1_contig_43156, EP1_contig_65759, EP1_contig_68470, EP1_contig_79553	map00400
Phenylalanine, tyrosine and tryptophan biosynthesis	13	transaminase	ec:2.6.1.1	9	EP1_contig_2908, EP1_contig_2909, EP1_contig_6686, EP1_contig_13094, EP1_contig_17350, EP1_contig_27006, EP1_contig_27007, EP1_contig_43156, EP1_contig_65759	map00400
Cyanoamino acid metabolism	16	glutamyl transpeptidase	ec:2.3.2.2	8	EP1_contig_327, EP1_contig_6231, EP1_contig_8379, EP1_contig_18907, EP1_contig_38972, EP1_contig_49843, EP1_contig_53015, EP1_contig_53039	map00460
Cyanoamino acid metabolism	16	asparaginase II	ec:3.5.1.1	3	EP1_contig_1453, EP1_contig_10008, EP1_contig_53934	map00460
Cyanoamino acid metabolism	16	hydroxymethyltransferase	ec:2.1.2.1	5	EP1_contig_3158, EP1_contig_3159, EP1_contig_4765, EP1_contig_5439, EP1_contig_17227	map00460
Lysine biosynthesis	11	dehydrogenase (NAD+, L-lysine-forming)	ec:1.5.1.7	2	EP1_contig_24117, EP1_contig_33494	map00300
Lysine biosynthesis	11	transaminase	ec:2.6.1.57	9	EP1_contig_2908, EP1_contig_2909, EP1_contig_6686, EP1_contig_13094, EP1_contig_17350, EP1_contig_27006, EP1_contig_27007, EP1_contig_43156, EP1_contig_65759	map00300
Isoquinoline alkaloid biosynthesis	29	decarboxylase	ec:4.1.1.28	4	EP1_contig_27944, EP1_contig_43036, EP1_contig_76921, EP1_contig_83456	map00950
Isoquinoline alkaloid biosynthesis	29	decarboxylase	ec:4.1.1.25	1	EP1_contig_76921	map00950
Isoquinoline alkaloid biosynthesis	29	monophenol monooxygenase	ec:1.14.18.1	9	EP1_contig_489, EP1_contig_6355, EP1_contig_9849, EP1_contig_14371, EP1_contig_35203, EP1_contig_35204, EP1_contig_46651, EP1_contig_49528, EP1_contig_53871	map00950
Isoquinoline alkaloid biosynthesis	29	3-monooxygenase	ec:1.14.16.2	4	EP1_contig_23803, EP1_contig_29024, EP1_contig_32427, EP1_contig_43074	map00950
Isoquinoline alkaloid biosynthesis	29	transaminase	ec:2.6.1.57	9	EP1_contig_2908, EP1_contig_2909, EP1_contig_6686, EP1_contig_13094, EP1_contig_17350, EP1_contig_27006, EP1_contig_27007, EP1_contig_43156, EP1_contig_65759	map00950
Isoquinoline alkaloid biosynthesis	29	transaminase	ec:2.6.1.5	12	EP1_contig_236, EP1_contig_2908, EP1_contig_2909, EP1_contig_6686, EP1_contig_13094, EP1_contig_17350, EP1_contig_27006, EP1_contig_27007, EP1_contig_43156, EP1_contig_65759, EP1_contig_68470, EP1_contig_79553	map00950
Isoquinoline alkaloid biosynthesis	29	transaminase	ec:2.6.1.1	9	EP1_contig_2908, EP1_contig_2909, EP1_contig_6686, EP1_contig_13094, EP1_contig_17350, EP1_contig_27006, EP1_contig_27007, EP1_contig_43156, EP1_contig_65759	map00950
Bisphenol degradation	2	A-esterase	ec:3.1.1.2	2	EP1_contig_35989, EP1_contig_64141	map00363
Benzoate degradation	22	hydratase	ec:4.2.1.17	6	EP1_contig_1890, EP1_contig_2704, EP1_contig_8112, EP1_contig_15289, EP1_contig_18312, EP1_contig_27784	map00362
Benzoate degradation	22	C-acyltransferase	ec:2.3.1.16	10	EP1_contig_1323, EP1_contig_9774, EP1_contig_22027, EP1_contig_27622, EP1_contig_27623, EP1_contig_28042, EP1_contig_29443, EP1_contig_30727, EP1_contig_34399, EP1_contig_51010	map00362
Benzoate degradation	22	C-acetyltransferase	ec:2.3.1.9	5	EP1_contig_4334, EP1_contig_4335, EP1_contig_4504, EP1_contig_13443, EP1_contig_47585	map00362
Benzoate degradation	22	dehydrogenase (acetylating)	ec:1.2.1.10	1	EP1_contig_2234	map00362
Phenylalanine metabolism	89	decarboxylase	ec:4.1.1.28	4	EP1_contig_27944, EP1_contig_43036, EP1_contig_76921, EP1_contig_83456	map00360
Phenylalanine metabolism	89	hydratase	ec:4.2.1.17	6	EP1_contig_1890, EP1_contig_2704, EP1_contig_8112, EP1_contig_15289, EP1_contig_18312, EP1_contig_27784	map00360
Phenylalanine metabolism	89	lactoperoxidase	ec:1.11.1.7	54	EP1_contig_1560, EP1_contig_4795, EP1_contig_6537, EP1_contig_6538, EP1_contig_6539, EP1_contig_10941, EP1_contig_11734, EP1_contig_12412, EP1_contig_12413, EP1_contig_13862, EP1_contig_14706, EP1_contig_16926, EP1_contig_17253, EP1_contig_19307, EP1_contig_19308, EP1_contig_19309, EP1_contig_23921, EP1_contig_23922, EP1_contig_24210, EP1_contig_24243, EP1_contig_24788, EP1_contig_25416, EP1_cont…	map00360
Phenylalanine metabolism	89	4-monooxygenase	ec:1.14.16.1	1	EP1_contig_2801	map00360
Phenylalanine metabolism	89	dehydrogenase [NAD(P)+]	ec:1.2.1.5	2	EP1_contig_915, EP1_contig_2854	map00360
Phenylalanine metabolism	89	dioxygenase	ec:1.13.11.27	9	EP1_contig_1745, EP1_contig_1746, EP1_contig_1747, EP1_contig_3675, EP1_contig_15654, EP1_contig_32672, EP1_contig_57629, EP1_contig_57630, EP1_contig_68960	map00360
Phenylalanine metabolism	89	transaminase	ec:2.6.1.57	9	EP1_contig_2908, EP1_contig_2909, EP1_contig_6686, EP1_contig_13094, EP1_contig_17350, EP1_contig_27006, EP1_contig_27007, EP1_contig_43156, EP1_contig_65759	map00360
Phenylalanine metabolism	89	transaminase	ec:2.6.1.9	9	EP1_contig_2908, EP1_contig_2909, EP1_contig_6686, EP1_contig_13094, EP1_contig_17350, EP1_contig_27006, EP1_contig_27007, EP1_contig_43156, EP1_contig_65759	map00360
Phenylalanine metabolism	89	transaminase	ec:2.6.1.5	12	EP1_contig_236, EP1_contig_2908, EP1_contig_2909, EP1_contig_6686, EP1_contig_13094, EP1_contig_17350, EP1_contig_27006, EP1_contig_27007, EP1_contig_43156, EP1_contig_65759, EP1_contig_68470, EP1_contig_79553	map00360
Phenylalanine metabolism	89	transaminase	ec:2.6.1.1	9	EP1_contig_2908, EP1_contig_2909, EP1_contig_6686, EP1_contig_13094, EP1_contig_17350, EP1_contig_27006, EP1_contig_27007, EP1_contig_43156, EP1_contig_65759	map00360
Phenylalanine metabolism	89	dehydrogenase (acetylating)	ec:1.2.1.10	1	EP1_contig_2234	map00360
T cell receptor signaling pathway	56	phosphatase	ec:3.1.3.16	32	EP1_contig_1458, EP1_contig_2244, EP1_contig_4435, EP1_contig_6621, EP1_contig_7681, EP1_contig_8524, EP1_contig_9242, EP1_contig_12970, EP1_contig_15403, EP1_contig_15621, EP1_contig_16537, EP1_contig_16673, EP1_contig_17049, EP1_contig_17197, EP1_contig_20881, EP1_contig_20983, EP1_contig_21794, EP1_contig_29062, EP1_contig_29581, EP1_contig_34471, EP1_contig_36716, EP1_contig_36801, EP1_contig…	map04660
T cell receptor signaling pathway	56	protein-tyrosine kinase	ec:2.7.10.2	24	EP1_contig_609, EP1_contig_2363, EP1_contig_2533, EP1_contig_3703, EP1_contig_9102, EP1_contig_18351, EP1_contig_19749, EP1_contig_21309, EP1_contig_22853, EP1_contig_23329, EP1_contig_26203, EP1_contig_29159, EP1_contig_37570, EP1_contig_41540, EP1_contig_48067, EP1_contig_49132, EP1_contig_49475, EP1_contig_54846, EP1_contig_58403, EP1_contig_58928, EP1_contig_66397, EP1_contig_71664, EP1_conti…	map04660
Glycine, serine and threonine metabolism	123	S-aminomethyldihydrolipoylprotein:(6S)-tetrahydrofolate aminomethyltransferase (ammonia-forming)	ec:2.1.2.10	18	EP1_contig_644, EP1_contig_1567, EP1_contig_1616, EP1_contig_2566, EP1_contig_3791, EP1_contig_7998, EP1_contig_8006, EP1_contig_8539, EP1_contig_9052, EP1_contig_11567, EP1_contig_18461, EP1_contig_18462, EP1_contig_18463, EP1_contig_22899, EP1_contig_22900, EP1_contig_35175, EP1_contig_41579, EP1_contig_62474	map00260
Glycine, serine and threonine metabolism	123	oxidase	ec:1.4.3.3	1	EP1_contig_14525	map00260
Glycine, serine and threonine metabolism	123	beta-synthase	ec:4.2.1.22	1	EP1_contig_15885	map00260
Glycine, serine and threonine metabolism	123	ammonia-lyase	ec:4.3.1.19	1	EP1_contig_26628	map00260
Glycine, serine and threonine metabolism	123	dehydrogenase	ec:1.1.1.1	13	EP1_contig_12281, EP1_contig_16321, EP1_contig_33637, EP1_contig_35858, EP1_contig_37181, EP1_contig_37309, EP1_contig_39058, EP1_contig_42670, EP1_contig_57209, EP1_contig_58819, EP1_contig_68345, EP1_contig_71436, EP1_contig_76852	map00260
Glycine, serine and threonine metabolism	123	dehydrogenase	ec:1.5.8.3	4	EP1_contig_2566, EP1_contig_3791, EP1_contig_22899, EP1_contig_22900	map00260
Glycine, serine and threonine metabolism	123	hydroxymethyltransferase	ec:2.1.2.1	5	EP1_contig_3158, EP1_contig_3159, EP1_contig_4765, EP1_contig_5439, EP1_contig_17227	map00260
Glycine, serine and threonine metabolism	123	N-methyltransferase	ec:2.1.1.20	1	EP1_contig_20357	map00260
Glycine, serine and threonine metabolism	123	dehydrogenase (aminomethyl-transferring)	ec:1.4.4.2	10	EP1_contig_2419, EP1_contig_3692, EP1_contig_3693, EP1_contig_3694, EP1_contig_4887, EP1_contig_27684, EP1_contig_27685, EP1_contig_27686, EP1_contig_32033, EP1_contig_46872	map00260
Glycine, serine and threonine metabolism	123	synthase	ec:2.3.1.37	5	EP1_contig_83, EP1_contig_84, EP1_contig_101, EP1_contig_5673, EP1_contig_5674	map00260
Glycine, serine and threonine metabolism	123	C-acetyltransferase	ec:2.3.1.29	1	EP1_contig_8309	map00260
Glycine, serine and threonine metabolism	123	dehydrogenase	ec:1.1.1.95	5	EP1_contig_2035, EP1_contig_4159, EP1_contig_8800, EP1_contig_13185, EP1_contig_13410	map00260
Glycine, serine and threonine metabolism	123	phosphatase	ec:3.1.3.3	2	EP1_contig_382, EP1_contig_48202	map00260
Glycine, serine and threonine metabolism	123	gamma-lyase	ec:4.4.1.1	2	EP1_contig_5234, EP1_contig_14996	map00260
Glycine, serine and threonine metabolism	123	dehydrogenase	ec:1.1.99.1	50	EP1_contig_257, EP1_contig_925, EP1_contig_1767, EP1_contig_4693, EP1_contig_6008, EP1_contig_6127, EP1_contig_6316, EP1_contig_6984, EP1_contig_6985, EP1_contig_6986, EP1_contig_7013, EP1_contig_9650, EP1_contig_10604, EP1_contig_10909, EP1_contig_11067, EP1_contig_11921, EP1_contig_12257, EP1_contig_12703, EP1_contig_17409, EP1_contig_17410, EP1_contig_18633, EP1_contig_19025, EP1_contig_21938,…	map00260
Glycine, serine and threonine metabolism	123	O-phosphatidyltransferase	ec:2.7.8.8	2	EP1_contig_20116, EP1_contig_54116	map00260
Glycine, serine and threonine metabolism	123	transaminase	ec:2.6.1.52	2	EP1_contig_6641, EP1_contig_22181	map00260
Glycine, serine and threonine metabolism	123	transaminase	ec:2.6.1.51	1	EP1_contig_14726	map00260
Glycine, serine and threonine metabolism	123	dehydrogenase	ec:1.8.1.4	2	EP1_contig_3642, EP1_contig_12451	map00260
Glycine, serine and threonine metabolism	123	transaminase	ec:2.6.1.44	2	EP1_contig_3696, EP1_contig_14726	map00260
Vitamin B6 metabolism	7	5'-phosphate synthase	ec:1.4.3.5	1	EP1_contig_10584	map00750
Vitamin B6 metabolism	7	transaminase	ec:2.6.1.52	2	EP1_contig_6641, EP1_contig_22181	map00750
Vitamin B6 metabolism	7	kinase	ec:2.7.1.35	4	EP1_contig_7507, EP1_contig_7508, EP1_contig_15027, EP1_contig_40498	map00750
Phosphatidylinositol signaling system	98	phospholipase C	ec:3.1.4.11	12	EP1_contig_10995, EP1_contig_19467, EP1_contig_22926, EP1_contig_23624, EP1_contig_28286, EP1_contig_30178, EP1_contig_38971, EP1_contig_52431, EP1_contig_57651, EP1_contig_59873, EP1_contig_60188, EP1_contig_64233	map04070
Phosphatidylinositol signaling system	98	inositol-1,3-bisphosphate 3-phosphatase	ec:3.1.3.64	3	EP1_contig_15421, EP1_contig_22545, EP1_contig_33682	map04070
Phosphatidylinositol signaling system	98	kinase C	ec:2.7.11.13	14	EP1_contig_222, EP1_contig_8539, EP1_contig_11423, EP1_contig_15208, EP1_contig_29102, EP1_contig_40589, EP1_contig_40995, EP1_contig_47639, EP1_contig_48025, EP1_contig_50201, EP1_contig_58870, EP1_contig_61252, EP1_contig_75560, EP1_contig_75777	map04070
Phosphatidylinositol signaling system	98	5-phosphatase	ec:3.1.3.56	6	EP1_contig_9330, EP1_contig_9564, EP1_contig_40954, EP1_contig_40955, EP1_contig_40956, EP1_contig_40957	map04070
Phosphatidylinositol signaling system	98	phosphatase	ec:3.1.3.25	5	EP1_contig_5358, EP1_contig_20808, EP1_contig_20809, EP1_contig_28277, EP1_contig_49357	map04070
Phosphatidylinositol signaling system	98	cytidylyltransferase	ec:2.7.7.41	2	EP1_contig_18891, EP1_contig_50669	map04070
Phosphatidylinositol signaling system	98	5/6-kinase	ec:2.7.1.159	2	EP1_contig_18879, EP1_contig_52169	map04070
Phosphatidylinositol signaling system	98	3-kinase	ec:2.7.1.154	6	EP1_contig_31086, EP1_contig_31122, EP1_contig_39019, EP1_contig_41948, EP1_contig_51504, EP1_contig_55466	map04070
Phosphatidylinositol signaling system	98	3-kinase	ec:2.7.1.153	5	EP1_contig_31086, EP1_contig_31122, EP1_contig_39019, EP1_contig_41948, EP1_contig_55466	map04070
Phosphatidylinositol signaling system	98	5-kinase	ec:2.7.1.150	1	EP1_contig_50085	map04070
Phosphatidylinositol signaling system	98	4-kinase	ec:2.7.1.149	1	EP1_contig_14430	map04070
Phosphatidylinositol signaling system	98	3-kinase	ec:2.7.1.137	14	EP1_contig_18508, EP1_contig_18509, EP1_contig_26883, EP1_contig_26884, EP1_contig_27154, EP1_contig_31086, EP1_contig_31122, EP1_contig_39019, EP1_contig_39583, EP1_contig_41948, EP1_contig_51996, EP1_contig_55466, EP1_contig_63012, EP1_contig_63013	map04070
Phosphatidylinositol signaling system	98	3-kinase	ec:2.7.1.127	8	EP1_contig_1686, EP1_contig_10176, EP1_contig_24555, EP1_contig_26397, EP1_contig_28522, EP1_contig_44946, EP1_contig_44947, EP1_contig_48660	map04070
Phosphatidylinositol signaling system	98	kinase (ATP)	ec:2.7.1.107	18	EP1_contig_16208, EP1_contig_17224, EP1_contig_19292, EP1_contig_19768, EP1_contig_20053, EP1_contig_21588, EP1_contig_30466, EP1_contig_32779, EP1_contig_35712, EP1_contig_35728, EP1_contig_36628, EP1_contig_44134, EP1_contig_50727, EP1_contig_58756, EP1_contig_64267, EP1_contig_66401, EP1_contig_73497, EP1_contig_78509	map04070
Phosphatidylinositol signaling system	98	5-kinase	ec:2.7.1.68	4	EP1_contig_13509, EP1_contig_13510, EP1_contig_14430, EP1_contig_53870	map04070
Phosphatidylinositol signaling system	98	4-kinase	ec:2.7.1.67	8	EP1_contig_12406, EP1_contig_13903, EP1_contig_27946, EP1_contig_34848, EP1_contig_39885, EP1_contig_46076, EP1_contig_47263, EP1_contig_47277	map04070
Butanoate metabolism	41	decarboxylase	ec:4.1.1.15	6	EP1_contig_32506, EP1_contig_63988, EP1_contig_69411, EP1_contig_75716, EP1_contig_76008, EP1_contig_77678	map00650
Butanoate metabolism	41	hydratase	ec:4.2.1.17	6	EP1_contig_1890, EP1_contig_2704, EP1_contig_8112, EP1_contig_15289, EP1_contig_18312, EP1_contig_27784	map00650
Butanoate metabolism	41	CoA-transferase	ec:2.8.3.5	2	EP1_contig_6781, EP1_contig_8170	map00650
Butanoate metabolism	41	lyase	ec:4.1.3.4	1	EP1_contig_1502	map00650
Butanoate metabolism	41	dehydrogenase (quinone)	ec:1.3.5.1	2	EP1_contig_5226, EP1_contig_14649	map00650
Butanoate metabolism	41	C-acetyltransferase	ec:2.3.1.9	5	EP1_contig_4334, EP1_contig_4335, EP1_contig_4504, EP1_contig_13443, EP1_contig_47585	map00650
Butanoate metabolism	41	reductase	ec:1.1.1.36	1	EP1_contig_38509	map00650
Butanoate metabolism	41	dehydrogenase	ec:1.1.1.35	10	EP1_contig_2512, EP1_contig_2541, EP1_contig_4736, EP1_contig_10512, EP1_contig_14211, EP1_contig_16664, EP1_contig_19220, EP1_contig_35858, EP1_contig_37454, EP1_contig_38509	map00650
Butanoate metabolism	41	dehydrogenase	ec:1.1.1.30	1	EP1_contig_54148	map00650
Butanoate metabolism	41	synthase	ec:2.3.3.10	1	EP1_contig_13325	map00650
Butanoate metabolism	41	dehydrogenase (NAD+)	ec:1.2.1.24	1	EP1_contig_6941	map00650
Butanoate metabolism	41	dehydrogenase [NAD(P)+]	ec:1.2.1.16	2	EP1_contig_6941, EP1_contig_23103	map00650
Butanoate metabolism	41	dehydrogenase (acetylating)	ec:1.2.1.10	1	EP1_contig_2234	map00650
Butanoate metabolism	41	transaminase	ec:2.6.1.19	4	EP1_contig_11290, EP1_contig_12554, EP1_contig_17204, EP1_contig_17205	map00650
Fatty acid elongation	34	hydratase	ec:4.2.1.74	1	EP1_contig_2704	map00062
Fatty acid elongation	34	hydratase	ec:4.2.1.17	6	EP1_contig_1890, EP1_contig_2704, EP1_contig_8112, EP1_contig_15289, EP1_contig_18312, EP1_contig_27784	map00062
Fatty acid elongation	34	C-acyltransferase	ec:2.3.1.16	10	EP1_contig_1323, EP1_contig_9774, EP1_contig_22027, EP1_contig_27622, EP1_contig_27623, EP1_contig_28042, EP1_contig_29443, EP1_contig_30727, EP1_contig_34399, EP1_contig_51010	map00062
Fatty acid elongation	34	dehydrogenase	ec:1.1.1.35	10	EP1_contig_2512, EP1_contig_2541, EP1_contig_4736, EP1_contig_10512, EP1_contig_14211, EP1_contig_16664, EP1_contig_19220, EP1_contig_35858, EP1_contig_37454, EP1_contig_38509	map00062
Fatty acid elongation	34	dehydrogenase	ec:1.1.1.211	10	EP1_contig_2704, EP1_contig_8112, EP1_contig_18312, EP1_contig_22027, EP1_contig_27622, EP1_contig_27623, EP1_contig_27784, EP1_contig_28042, EP1_contig_29443, EP1_contig_30727	map00062
Fatty acid elongation	34	hydrolase	ec:3.1.2.22	8	EP1_contig_4904, EP1_contig_4906, EP1_contig_9229, EP1_contig_9230, EP1_contig_9231, EP1_contig_9232, EP1_contig_16181, EP1_contig_16200	map00062
Fatty acid biosynthesis	42	carboxylase	ec:6.4.1.2	26	EP1_contig_33, EP1_contig_34, EP1_contig_35, EP1_contig_1227, EP1_contig_4216, EP1_contig_4217, EP1_contig_5298, EP1_contig_12883, EP1_contig_14389, EP1_contig_14940, EP1_contig_17437, EP1_contig_18231, EP1_contig_19421, EP1_contig_22644, EP1_contig_28246, EP1_contig_28429, EP1_contig_28430, EP1_contig_28431, EP1_contig_30641, EP1_contig_30714, EP1_contig_32393, EP1_contig_34353, EP1_contig_46452…	map00061
Fatty acid biosynthesis	42	reductase	ec:1.1.1.100	2	EP1_contig_1101, EP1_contig_8286	map00061
Fatty acid biosynthesis	42	synthase	ec:2.3.1.86	4	EP1_contig_9946, EP1_contig_12495, EP1_contig_54079, EP1_contig_64191	map00061
Fatty acid biosynthesis	42	synthase	ec:2.3.1.85	1	EP1_contig_74719	map00061
Fatty acid biosynthesis	42	synthase I	ec:2.3.1.41	3	EP1_contig_1101, EP1_contig_8286, EP1_contig_27203	map00061
Fatty acid biosynthesis	42	S-malonyltransferase	ec:2.3.1.39	2	EP1_contig_1101, EP1_contig_8286	map00061
Fatty acid biosynthesis	42	carboxylase	ec:6.3.4.14	26	EP1_contig_35, EP1_contig_1227, EP1_contig_1282, EP1_contig_2518, EP1_contig_4216, EP1_contig_4217, EP1_contig_4896, EP1_contig_5298, EP1_contig_12883, EP1_contig_14389, EP1_contig_14940, EP1_contig_17437, EP1_contig_17642, EP1_contig_18231, EP1_contig_19421, EP1_contig_28246, EP1_contig_28429, EP1_contig_28430, EP1_contig_28431, EP1_contig_30641, EP1_contig_30714, EP1_contig_32393, EP1_contig_34…	map00061
Fatty acid biosynthesis	42	hydrolase	ec:3.1.2.14	6	EP1_contig_284, EP1_contig_1101, EP1_contig_8286, EP1_contig_24542, EP1_contig_79616, EP1_contig_81802	map00061
Peptidoglycan biosynthesis	1	MraY transferase	ec:2.7.8.13	1	EP1_contig_15609	map00550
Flavone and flavonol biosynthesis	1	beta-glucuronide glucuronohydrolase glucuronidase	ec:3.2.1.31	1	EP1_contig_44518	map00944
Selenocompound metabolism	24	water dikinase	ec:2.7.9.3	1	EP1_contig_1541	map00450
Selenocompound metabolism	24	adenylyltransferase	ec:2.7.7.4	3	EP1_contig_2458, EP1_contig_3796, EP1_contig_4050	map00450
Selenocompound metabolism	24	synthase	ec:2.1.1.13	1	EP1_contig_8955	map00450
Selenocompound metabolism	24	gamma-lyase	ec:4.4.1.1	2	EP1_contig_5234, EP1_contig_14996	map00450
Selenocompound metabolism	24	ligase	ec:6.1.1.10	13	EP1_contig_13265, EP1_contig_26258, EP1_contig_26259, EP1_contig_32692, EP1_contig_40844, EP1_contig_42668, EP1_contig_44958, EP1_contig_44959, EP1_contig_48727, EP1_contig_51811, EP1_contig_58043, EP1_contig_60494, EP1_contig_63939	map00450
Selenocompound metabolism	24	reductase	ec:1.8.1.9	4	EP1_contig_4670, EP1_contig_28336, EP1_contig_54369, EP1_contig_59914	map00450
Phenylpropanoid biosynthesis	55	lactoperoxidase	ec:1.11.1.7	54	EP1_contig_1560, EP1_contig_4795, EP1_contig_6537, EP1_contig_6538, EP1_contig_6539, EP1_contig_10941, EP1_contig_11734, EP1_contig_12412, EP1_contig_12413, EP1_contig_13862, EP1_contig_14706, EP1_contig_16926, EP1_contig_17253, EP1_contig_19307, EP1_contig_19308, EP1_contig_19309, EP1_contig_23921, EP1_contig_23922, EP1_contig_24210, EP1_contig_24243, EP1_contig_24788, EP1_contig_25416, EP1_cont…	map00940
Phenylpropanoid biosynthesis	55	dehydrogenase	ec:1.2.1.68	1	EP1_contig_13727	map00940
Tyrosine metabolism	70	beta-diketonase	ec:3.7.1.2	6	EP1_contig_861, EP1_contig_4791, EP1_contig_9739, EP1_contig_12177, EP1_contig_32079, EP1_contig_32080	map00350
Tyrosine metabolism	70	decarboxylase	ec:4.1.1.28	4	EP1_contig_27944, EP1_contig_43036, EP1_contig_76921, EP1_contig_83456	map00350
Tyrosine metabolism	70	decarboxylase	ec:4.1.1.25	1	EP1_contig_76921	map00350
Tyrosine metabolism	70	peroxidase	ec:1.11.1.8	2	EP1_contig_1962, EP1_contig_16468	map00350
Tyrosine metabolism	70	isomerase	ec:5.3.3.12	4	EP1_contig_9686, EP1_contig_22011, EP1_contig_23982, EP1_contig_23983	map00350
Tyrosine metabolism	70	dehydrogenase	ec:1.1.1.1	13	EP1_contig_12281, EP1_contig_16321, EP1_contig_33637, EP1_contig_35858, EP1_contig_37181, EP1_contig_37309, EP1_contig_39058, EP1_contig_42670, EP1_contig_57209, EP1_contig_58819, EP1_contig_68345, EP1_contig_71436, EP1_contig_76852	map00350
Tyrosine metabolism	70	monophenol monooxygenase	ec:1.14.18.1	9	EP1_contig_489, EP1_contig_6355, EP1_contig_9849, EP1_contig_14371, EP1_contig_35203, EP1_contig_35204, EP1_contig_46651, EP1_contig_49528, EP1_contig_53871	map00350
Tyrosine metabolism	70	3-monooxygenase	ec:1.14.16.2	4	EP1_contig_23803, EP1_contig_29024, EP1_contig_32427, EP1_contig_43074	map00350
Tyrosine metabolism	70	1,2-dioxygenase	ec:1.13.11.5	3	EP1_contig_12223, EP1_contig_12224, EP1_contig_13758	map00350
Tyrosine metabolism	70	dehydrogenase [NAD(P)+]	ec:1.2.1.5	2	EP1_contig_915, EP1_contig_2854	map00350
Tyrosine metabolism	70	dioxygenase	ec:1.13.11.27	9	EP1_contig_1745, EP1_contig_1746, EP1_contig_1747, EP1_contig_3675, EP1_contig_15654, EP1_contig_32672, EP1_contig_57629, EP1_contig_57630, EP1_contig_68960	map00350
Tyrosine metabolism	70	transaminase	ec:2.6.1.57	9	EP1_contig_2908, EP1_contig_2909, EP1_contig_6686, EP1_contig_13094, EP1_contig_17350, EP1_contig_27006, EP1_contig_27007, EP1_contig_43156, EP1_contig_65759	map00350
Tyrosine metabolism	70	transaminase	ec:2.6.1.9	9	EP1_contig_2908, EP1_contig_2909, EP1_contig_6686, EP1_contig_13094, EP1_contig_17350, EP1_contig_27006, EP1_contig_27007, EP1_contig_43156, EP1_contig_65759	map00350
Tyrosine metabolism	70	transaminase	ec:2.6.1.5	12	EP1_contig_236, EP1_contig_2908, EP1_contig_2909, EP1_contig_6686, EP1_contig_13094, EP1_contig_17350, EP1_contig_27006, EP1_contig_27007, EP1_contig_43156, EP1_contig_65759, EP1_contig_68470, EP1_contig_79553	map00350
Tyrosine metabolism	70	transaminase	ec:2.6.1.1	9	EP1_contig_2908, EP1_contig_2909, EP1_contig_6686, EP1_contig_13094, EP1_contig_17350, EP1_contig_27006, EP1_contig_27007, EP1_contig_43156, EP1_contig_65759	map00350
Tyrosine metabolism	70	dehydrogenase [NAD(P)+]	ec:1.2.1.16	2	EP1_contig_6941, EP1_contig_23103	map00350
Aflatoxin biosynthesis	26	carboxylase	ec:6.4.1.2	26	EP1_contig_33, EP1_contig_34, EP1_contig_35, EP1_contig_1227, EP1_contig_4216, EP1_contig_4217, EP1_contig_5298, EP1_contig_12883, EP1_contig_14389, EP1_contig_14940, EP1_contig_17437, EP1_contig_18231, EP1_contig_19421, EP1_contig_22644, EP1_contig_28246, EP1_contig_28429, EP1_contig_28430, EP1_contig_28431, EP1_contig_30641, EP1_contig_30714, EP1_contig_32393, EP1_contig_34353, EP1_contig_46452…	map00254
Tetracycline biosynthesis	26	carboxylase	ec:6.4.1.2	26	EP1_contig_33, EP1_contig_34, EP1_contig_35, EP1_contig_1227, EP1_contig_4216, EP1_contig_4217, EP1_contig_5298, EP1_contig_12883, EP1_contig_14389, EP1_contig_14940, EP1_contig_17437, EP1_contig_18231, EP1_contig_19421, EP1_contig_22644, EP1_contig_28246, EP1_contig_28429, EP1_contig_28430, EP1_contig_28431, EP1_contig_30641, EP1_contig_30714, EP1_contig_32393, EP1_contig_34353, EP1_contig_46452…	map00253
Alanine, aspartate and glutamate metabolism	71	synthase	ec:6.3.4.5	1	EP1_contig_6555	map00250
Alanine, aspartate and glutamate metabolism	71	synthase	ec:6.3.4.4	1	EP1_contig_18423	map00250
Alanine, aspartate and glutamate metabolism	71	synthase (NADH)	ec:1.4.1.14	14	EP1_contig_6882, EP1_contig_10770, EP1_contig_10771, EP1_contig_12925, EP1_contig_12927, EP1_contig_13375, EP1_contig_15967, EP1_contig_24741, EP1_contig_24768, EP1_contig_29773, EP1_contig_31273, EP1_contig_36169, EP1_contig_37478, EP1_contig_49566	map00250
Alanine, aspartate and glutamate metabolism	71	synthase (NADPH)	ec:1.4.1.13	6	EP1_contig_6882, EP1_contig_12925, EP1_contig_12927, EP1_contig_24741, EP1_contig_31273, EP1_contig_37478	map00250
Alanine, aspartate and glutamate metabolism	71	decarboxylase	ec:4.1.1.15	6	EP1_contig_32506, EP1_contig_63988, EP1_contig_69411, EP1_contig_75716, EP1_contig_76008, EP1_contig_77678	map00250
Alanine, aspartate and glutamate metabolism	71	phosphoribosyldiphosphate 5-amidotransferase	ec:2.4.2.14	5	EP1_contig_1396, EP1_contig_9984, EP1_contig_29035, EP1_contig_40201, EP1_contig_40202	map00250
Alanine, aspartate and glutamate metabolism	71	glutaminase I	ec:3.5.1.2	1	EP1_contig_4289	map00250
Alanine, aspartate and glutamate metabolism	71	asparaginase II	ec:3.5.1.1	3	EP1_contig_1453, EP1_contig_10008, EP1_contig_53934	map00250
Alanine, aspartate and glutamate metabolism	71	synthase (glutamine-hydrolysing)	ec:6.3.5.5	1	EP1_contig_11152	map00250
Alanine, aspartate and glutamate metabolism	71	synthase (glutamine-hydrolysing)	ec:6.3.5.4	3	EP1_contig_593, EP1_contig_6052, EP1_contig_42296	map00250
Alanine, aspartate and glutamate metabolism	71	dehydrogenase [NAD(P)+]	ec:1.4.1.3	1	EP1_contig_925	map00250
Alanine, aspartate and glutamate metabolism	71	dehydrogenase	ec:1.4.1.2	1	EP1_contig_925	map00250
Alanine, aspartate and glutamate metabolism	71	lyase	ec:4.3.2.2	5	EP1_contig_13899, EP1_contig_13900, EP1_contig_13901, EP1_contig_16122, EP1_contig_17903	map00250
Alanine, aspartate and glutamate metabolism	71	lyase	ec:4.3.2.1	1	EP1_contig_22280	map00250
Alanine, aspartate and glutamate metabolism	71	synthase (ammonia)	ec:6.3.4.16	1	EP1_contig_11152	map00250
Alanine, aspartate and glutamate metabolism	71	carbamoyltransferase	ec:2.1.3.2	2	EP1_contig_6030, EP1_contig_11152	map00250
Alanine, aspartate and glutamate metabolism	71	transaminase	ec:2.6.1.2	6	EP1_contig_5249, EP1_contig_5250, EP1_contig_5251, EP1_contig_7686, EP1_contig_71931, EP1_contig_77672	map00250
Alanine, aspartate and glutamate metabolism	71	transaminase	ec:2.6.1.1	9	EP1_contig_2908, EP1_contig_2909, EP1_contig_6686, EP1_contig_13094, EP1_contig_17350, EP1_contig_27006, EP1_contig_27007, EP1_contig_43156, EP1_contig_65759	map00250
Alanine, aspartate and glutamate metabolism	71	transaminase	ec:2.6.1.44	2	EP1_contig_3696, EP1_contig_14726	map00250
Alanine, aspartate and glutamate metabolism	71	dehydrogenase (NAD+)	ec:1.2.1.24	1	EP1_contig_6941	map00250
Alanine, aspartate and glutamate metabolism	71	ligase	ec:6.3.1.2	5	EP1_contig_1769, EP1_contig_2443, EP1_contig_7661, EP1_contig_16041, EP1_contig_32506	map00250
Alanine, aspartate and glutamate metabolism	71	dehydrogenase [NAD(P)+]	ec:1.2.1.16	2	EP1_contig_6941, EP1_contig_23103	map00250
Alanine, aspartate and glutamate metabolism	71	transaminase	ec:2.6.1.19	4	EP1_contig_11290, EP1_contig_12554, EP1_contig_17204, EP1_contig_17205	map00250
Alanine, aspartate and glutamate metabolism	71	transaminase (isomerizing)	ec:2.6.1.16	1	EP1_contig_8649	map00250
Riboflavin metabolism	42	monophenol monooxygenase	ec:1.14.18.1	9	EP1_contig_489, EP1_contig_6355, EP1_contig_9849, EP1_contig_14371, EP1_contig_35203, EP1_contig_35204, EP1_contig_46651, EP1_contig_49528, EP1_contig_53871	map00740
Riboflavin metabolism	42	deaminase	ec:3.5.4.26	2	EP1_contig_20339, EP1_contig_28437	map00740
Riboflavin metabolism	42	phosphatase	ec:3.1.3.2	30	EP1_contig_1086, EP1_contig_5098, EP1_contig_6015, EP1_contig_6016, EP1_contig_6017, EP1_contig_7228, EP1_contig_10277, EP1_contig_10331, EP1_contig_11114, EP1_contig_16596, EP1_contig_18123, EP1_contig_19594, EP1_contig_20633, EP1_contig_24964, EP1_contig_25810, EP1_contig_27660, EP1_contig_28077, EP1_contig_31690, EP1_contig_31691, EP1_contig_37259, EP1_contig_37526, EP1_contig_43029, EP1_conti…	map00740
Riboflavin metabolism	42	kinase	ec:2.7.1.26	1	EP1_contig_21062	map00740
Styrene degradation	9	beta-diketonase	ec:3.7.1.2	6	EP1_contig_861, EP1_contig_4791, EP1_contig_9739, EP1_contig_12177, EP1_contig_32079, EP1_contig_32080	map00643
Styrene degradation	9	1,2-dioxygenase	ec:1.13.11.5	3	EP1_contig_12223, EP1_contig_12224, EP1_contig_13758	map00643
Ethylbenzene degradation	10	C-acyltransferase	ec:2.3.1.16	10	EP1_contig_1323, EP1_contig_9774, EP1_contig_22027, EP1_contig_27622, EP1_contig_27623, EP1_contig_28042, EP1_contig_29443, EP1_contig_30727, EP1_contig_34399, EP1_contig_51010	map00642
Propanoate metabolism	66	hydratase	ec:4.2.1.17	6	EP1_contig_1890, EP1_contig_2704, EP1_contig_8112, EP1_contig_15289, EP1_contig_18312, EP1_contig_27784	map00640
Propanoate metabolism	66	carboxylase	ec:6.4.1.3	10	EP1_contig_35, EP1_contig_1227, EP1_contig_17437, EP1_contig_18231, EP1_contig_19421, EP1_contig_28019, EP1_contig_28246, EP1_contig_30714, EP1_contig_34353, EP1_contig_48747	map00640
Propanoate metabolism	66	carboxylase	ec:6.4.1.2	26	EP1_contig_33, EP1_contig_34, EP1_contig_35, EP1_contig_1227, EP1_contig_4216, EP1_contig_4217, EP1_contig_5298, EP1_contig_12883, EP1_contig_14389, EP1_contig_14940, EP1_contig_17437, EP1_contig_18231, EP1_contig_19421, EP1_contig_22644, EP1_contig_28246, EP1_contig_28429, EP1_contig_28430, EP1_contig_28431, EP1_contig_30641, EP1_contig_30714, EP1_contig_32393, EP1_contig_34353, EP1_contig_46452…	map00640
Propanoate metabolism	66	hydrolase	ec:3.1.2.4	1	EP1_contig_33917	map00640
Propanoate metabolism	66	ligase (ADP-forming)	ec:6.2.1.5	7	EP1_contig_1705, EP1_contig_2646, EP1_contig_3083, EP1_contig_3644, EP1_contig_7339, EP1_contig_7359, EP1_contig_7410	map00640
Propanoate metabolism	66	ligase (GDP-forming)	ec:6.2.1.4	3	EP1_contig_3644, EP1_contig_5226, EP1_contig_11747	map00640
Propanoate metabolism	66	ligase	ec:6.2.1.1	3	EP1_contig_11803, EP1_contig_23535, EP1_contig_29142	map00640
Propanoate metabolism	66	dehydrogenase (NAD+)	ec:1.2.1.3	7	EP1_contig_197, EP1_contig_1899, EP1_contig_2234, EP1_contig_10860, EP1_contig_13870, EP1_contig_13880, EP1_contig_22610	map00640
Propanoate metabolism	66	C-acetyltransferase	ec:2.3.1.9	5	EP1_contig_4334, EP1_contig_4335, EP1_contig_4504, EP1_contig_13443, EP1_contig_47585	map00640
Propanoate metabolism	66	dehydrogenase	ec:1.1.1.27	1	EP1_contig_8207	map00640
Propanoate metabolism	66	dehydrogenase (acylating)	ec:1.2.1.27	3	EP1_contig_5474, EP1_contig_39902, EP1_contig_39903	map00640
Propanoate metabolism	66	dehydrogenase (acetylating)	ec:1.2.1.18	1	EP1_contig_5474	map00640
Propanoate metabolism	66	transaminase	ec:2.6.1.19	4	EP1_contig_11290, EP1_contig_12554, EP1_contig_17204, EP1_contig_17205	map00640
Ascorbate and aldarate metabolism	18	dehydrogenase (ascorbate)	ec:1.8.5.1	1	EP1_contig_21664	map00053
Ascorbate and aldarate metabolism	18	oxygenase	ec:1.13.99.1	2	EP1_contig_1263, EP1_contig_52359	map00053
Ascorbate and aldarate metabolism	18	oxidase	ec:1.10.3.3	1	EP1_contig_10301	map00053
Ascorbate and aldarate metabolism	18	dehydrogenase (NAD+)	ec:1.2.1.3	7	EP1_contig_197, EP1_contig_1899, EP1_contig_2234, EP1_contig_10860, EP1_contig_13870, EP1_contig_13880, EP1_contig_22610	map00053
Ascorbate and aldarate metabolism	18	1-naphthol glucuronyltransferase	ec:2.4.1.17	3	EP1_contig_24506, EP1_contig_29604, EP1_contig_46988	map00053
Ascorbate and aldarate metabolism	18	6-dehydrogenase	ec:1.1.1.22	4	EP1_contig_28152, EP1_contig_41759, EP1_contig_50541, EP1_contig_54606	map00053
Galactose metabolism	48	phosphohexokinase	ec:2.7.1.11	3	EP1_contig_3938, EP1_contig_4737, EP1_contig_60456	map00052
Galactose metabolism	48	galactokinase (phosphorylating)	ec:2.7.1.6	3	EP1_contig_9120, EP1_contig_10746, EP1_contig_11621	map00052
Galactose metabolism	48	glucokinase (phosphorylating)	ec:2.7.1.2	1	EP1_contig_770	map00052
Galactose metabolism	48	hexokinase type IV glucokinase	ec:2.7.1.1	4	EP1_contig_7120, EP1_contig_7121, EP1_contig_7776, EP1_contig_7777	map00052
Galactose metabolism	48	4-epimerase	ec:5.1.3.2	3	EP1_contig_1489, EP1_contig_37291, EP1_contig_50585	map00052
Galactose metabolism	48	invertase	ec:3.2.1.26	2	EP1_contig_36154, EP1_contig_72286	map00052
Galactose metabolism	48	lactase (ambiguous)	ec:3.2.1.23	2	EP1_contig_6030, EP1_contig_11152	map00052
Galactose metabolism	48	melibiase	ec:3.2.1.22	1	EP1_contig_12185	map00052
Galactose metabolism	48	maltase	ec:3.2.1.20	10	EP1_contig_11879, EP1_contig_32646, EP1_contig_40693, EP1_contig_52893, EP1_contig_56729, EP1_contig_64744, EP1_contig_69380, EP1_contig_71252, EP1_contig_74421, EP1_contig_75242	map00052
Galactose metabolism	48	uridylyltransferase	ec:2.7.7.9	3	EP1_contig_2761, EP1_contig_25961, EP1_contig_31319	map00052
Galactose metabolism	48	uridylyltransferase	ec:2.7.7.12	7	EP1_contig_4909, EP1_contig_9628, EP1_contig_9629, EP1_contig_16619, EP1_contig_21453, EP1_contig_21454, EP1_contig_26756	map00052
Galactose metabolism	48	deacetylase	ec:3.5.1.25	2	EP1_contig_23126, EP1_contig_44610	map00052
Galactose metabolism	48	reductase	ec:1.1.1.21	4	EP1_contig_42095, EP1_contig_42096, EP1_contig_42097, EP1_contig_42098	map00052
Galactose metabolism	48	(alpha-D-glucose-1,6-bisphosphate-dependent)	ec:5.4.2.2	3	EP1_contig_602, EP1_contig_10729, EP1_contig_21006	map00052
Fructose and mannose metabolism	46	phosphohexokinase	ec:2.7.1.11	3	EP1_contig_3938, EP1_contig_4737, EP1_contig_60456	map00051
Fructose and mannose metabolism	46	4,6-dehydratase	ec:4.2.1.47	2	EP1_contig_41731, EP1_contig_62175	map00051
Fructose and mannose metabolism	46	isomerase	ec:5.3.1.8	3	EP1_contig_16792, EP1_contig_27206, EP1_contig_28203	map00051
Fructose and mannose metabolism	46	isomerase	ec:5.3.1.6	2	EP1_contig_3917, EP1_contig_25667	map00051
Fructose and mannose metabolism	46	isomerase	ec:5.3.1.5	1	EP1_contig_26752	map00051
Fructose and mannose metabolism	46	isomerase	ec:5.3.1.1	3	EP1_contig_725, EP1_contig_822, EP1_contig_823	map00051
Fructose and mannose metabolism	46	mannokinase (phosphorylating)	ec:2.7.1.7	1	EP1_contig_770	map00051
Fructose and mannose metabolism	46	fructokinase (phosphorylating)	ec:2.7.1.4	1	EP1_contig_770	map00051
Fructose and mannose metabolism	46	hexokinase type IV glucokinase	ec:2.7.1.1	4	EP1_contig_7120, EP1_contig_7121, EP1_contig_7776, EP1_contig_7777	map00051
Fructose and mannose metabolism	46	2-phosphatase	ec:3.1.3.46	5	EP1_contig_3381, EP1_contig_4160, EP1_contig_4161, EP1_contig_6075, EP1_contig_11539	map00051
Fructose and mannose metabolism	46	hexose diphosphatase	ec:3.1.3.11	2	EP1_contig_10019, EP1_contig_31213	map00051
Fructose and mannose metabolism	46	guanylyltransferase	ec:2.7.7.13	5	EP1_contig_8668, EP1_contig_14644, EP1_contig_16027, EP1_contig_30952, EP1_contig_38204	map00051
Fructose and mannose metabolism	46	synthase	ec:1.1.1.271	1	EP1_contig_20579	map00051
Fructose and mannose metabolism	46	aldolase	ec:4.1.2.13	5	EP1_contig_324, EP1_contig_325, EP1_contig_383, EP1_contig_2903, EP1_contig_30477	map00051
Fructose and mannose metabolism	46	phosphofructokinase 2	ec:2.7.1.105	5	EP1_contig_3381, EP1_contig_4160, EP1_contig_4161, EP1_contig_6075, EP1_contig_11539	map00051
Fructose and mannose metabolism	46	reductase	ec:1.1.1.21	4	EP1_contig_42095, EP1_contig_42096, EP1_contig_42097, EP1_contig_42098	map00051
Fructose and mannose metabolism	46	2-dehydrogenase	ec:1.1.1.14	2	EP1_contig_868, EP1_contig_6551	map00051
Fructose and mannose metabolism	46	mannose phosphomutase	ec:5.4.2.8	1	EP1_contig_9255	map00051
Fructose and mannose metabolism	46	triose kinase	ec:2.7.1.28	2	EP1_contig_27736, EP1_contig_46691	map00051
Biosynthesis of vancomycin group antibiotics	2	4,6-dehydratase	ec:4.2.1.46	2	EP1_contig_2987, EP1_contig_2988	map01055
Biosynthesis of ansamycins	2	glycolaldehydetransferase	ec:2.2.1.1	2	EP1_contig_2634, EP1_contig_11277	map01051
Phosphonate and phosphinate metabolism	5	cytidylyltransferase	ec:2.7.7.15	3	EP1_contig_5828, EP1_contig_13747, EP1_contig_42455	map00440
Phosphonate and phosphinate metabolism	5	cholinephosphotransferase	ec:2.7.8.2	2	EP1_contig_9578, EP1_contig_22255	map00440
Phosphonate and phosphinate metabolism	5	EPT	ec:2.7.8.1	1	EP1_contig_9578	map00440
Caprolactam degradation	17	hydratase	ec:4.2.1.17	6	EP1_contig_1890, EP1_contig_2704, EP1_contig_8112, EP1_contig_15289, EP1_contig_18312, EP1_contig_27784	map00930
Caprolactam degradation	17	dehydrogenase (NADP+)	ec:1.1.1.2	1	EP1_contig_27381	map00930
Caprolactam degradation	17	dehydrogenase	ec:1.1.1.35	10	EP1_contig_2512, EP1_contig_2541, EP1_contig_4736, EP1_contig_10512, EP1_contig_14211, EP1_contig_16664, EP1_contig_19220, EP1_contig_35858, EP1_contig_37454, EP1_contig_38509	map00930
PI3K-Akt signaling pathway	5	3-kinase	ec:2.7.1.153	5	EP1_contig_31086, EP1_contig_31122, EP1_contig_39019, EP1_contig_41948, EP1_contig_55466	map04151
Histidine metabolism	24	decarboxylase	ec:4.1.1.28	4	EP1_contig_27944, EP1_contig_43036, EP1_contig_76921, EP1_contig_83456	map00340
Histidine metabolism	24	decarboxylase	ec:4.1.1.22	2	EP1_contig_32271, EP1_contig_75408	map00340
Histidine metabolism	24	dehydrogenase [NAD(P)+]	ec:1.2.1.5	2	EP1_contig_915, EP1_contig_2854	map00340
Histidine metabolism	24	dehydrogenase (NAD+)	ec:1.2.1.3	7	EP1_contig_197, EP1_contig_1899, EP1_contig_2234, EP1_contig_10860, EP1_contig_13870, EP1_contig_13880, EP1_contig_22610	map00340
Histidine metabolism	24	transaminase	ec:2.6.1.9	9	EP1_contig_2908, EP1_contig_2909, EP1_contig_6686, EP1_contig_13094, EP1_contig_17350, EP1_contig_27006, EP1_contig_27007, EP1_contig_43156, EP1_contig_65759	map00340
Retinol metabolism	24	1-monooxygenase	ec:1.14.15.3	1	EP1_contig_69469	map00830
Retinol metabolism	24	dehydrogenase	ec:1.1.1.1	13	EP1_contig_12281, EP1_contig_16321, EP1_contig_33637, EP1_contig_35858, EP1_contig_37181, EP1_contig_37309, EP1_contig_39058, EP1_contig_42670, EP1_contig_57209, EP1_contig_58819, EP1_contig_68345, EP1_contig_71436, EP1_contig_76852	map00830
Retinol metabolism	24	dehydrogenase (NAD+)	ec:1.1.1.105	1	EP1_contig_26787	map00830
Retinol metabolism	24	1-naphthol glucuronyltransferase	ec:2.4.1.17	3	EP1_contig_24506, EP1_contig_29604, EP1_contig_46988	map00830
Retinol metabolism	24	dehydrogenase	ec:1.2.1.36	4	EP1_contig_759, EP1_contig_7487, EP1_contig_22958, EP1_contig_51821	map00830
Retinol metabolism	24	monooxygenase	ec:1.14.14.1	2	EP1_contig_45145, EP1_contig_45146	map00830
mTOR signaling pathway	21	protein kinase	ec:2.7.11.9	1	EP1_contig_10385	map04150
mTOR signaling pathway	21	protein kinase	ec:2.7.11.24	9	EP1_contig_7169, EP1_contig_8181, EP1_contig_10464, EP1_contig_10465, EP1_contig_10466, EP1_contig_15464, EP1_contig_18747, EP1_contig_29599, EP1_contig_74138	map04150
mTOR signaling pathway	21	protein kinase	ec:2.7.11.11	6	EP1_contig_5993, EP1_contig_9780, EP1_contig_11231, EP1_contig_15690, EP1_contig_22655, EP1_contig_73717	map04150
mTOR signaling pathway	21	3-kinase	ec:2.7.1.153	5	EP1_contig_31086, EP1_contig_31122, EP1_contig_39019, EP1_contig_41948, EP1_contig_55466	map04150
Pyrimidine metabolism	205	synthase (glutamine hydrolysing)	ec:6.3.4.2	5	EP1_contig_4157, EP1_contig_26491, EP1_contig_32849, EP1_contig_32850, EP1_contig_35489	map00240
Pyrimidine metabolism	205	dehydrogenase (NADP+)	ec:1.3.1.2	11	EP1_contig_2237, EP1_contig_2293, EP1_contig_4393, EP1_contig_4515, EP1_contig_4516, EP1_contig_7302, EP1_contig_8014, EP1_contig_8015, EP1_contig_8016, EP1_contig_14317, EP1_contig_17502	map00240
Pyrimidine metabolism	205	dehydrogenase (NAD+)	ec:1.3.1.1	2	EP1_contig_4515, EP1_contig_4516	map00240
Pyrimidine metabolism	205	synthase	ec:4.2.1.70	2	EP1_contig_28598, EP1_contig_32612	map00240
Pyrimidine metabolism	205	decarboxylase	ec:4.1.1.23	6	EP1_contig_12408, EP1_contig_40993, EP1_contig_40994, EP1_contig_46430, EP1_contig_47495, EP1_contig_50710	map00240
Pyrimidine metabolism	205	kinase	ec:2.7.4.6	6	EP1_contig_1104, EP1_contig_19449, EP1_contig_25535, EP1_contig_46396, EP1_contig_62348, EP1_contig_75755	map00240
Pyrimidine metabolism	205	ec:3.5.1.6 beta-ureidopropionase	ec:3.5.1.6	2	EP1_contig_10602, EP1_contig_30615	map00240
Pyrimidine metabolism	205	phosphoribosyltransferase	ec:2.4.2.10	6	EP1_contig_12408, EP1_contig_40993, EP1_contig_40994, EP1_contig_46430, EP1_contig_47495, EP1_contig_50710	map00240
Pyrimidine metabolism	205	synthase (glutamine-hydrolysing)	ec:6.3.5.5	1	EP1_contig_11152	map00240
Pyrimidine metabolism	205	synthase	ec:2.1.1.45	4	EP1_contig_35086, EP1_contig_46244, EP1_contig_46245, EP1_contig_48872	map00240
Pyrimidine metabolism	205	nucleotidyltransferase	ec:2.7.7.8	7	EP1_contig_27112, EP1_contig_29580, EP1_contig_40888, EP1_contig_43360, EP1_contig_43361, EP1_contig_43362, EP1_contig_48430	map00240
Pyrimidine metabolism	205	DNA polymerase	ec:2.7.7.7	43	EP1_contig_4992, EP1_contig_5238, EP1_contig_6852, EP1_contig_12040, EP1_contig_13007, EP1_contig_13602, EP1_contig_13603, EP1_contig_15286, EP1_contig_15925, EP1_contig_18736, EP1_contig_22593, EP1_contig_28031, EP1_contig_28294, EP1_contig_31471, EP1_contig_31472, EP1_contig_31473, EP1_contig_33413, EP1_contig_34018, EP1_contig_34019, EP1_contig_34687, EP1_contig_35131, EP1_contig_36270, EP1_co…	map00240
Pyrimidine metabolism	205	RNA polymerase	ec:2.7.7.6	74	EP1_contig_96, EP1_contig_1378, EP1_contig_3646, EP1_contig_5901, EP1_contig_7555, EP1_contig_7556, EP1_contig_13142, EP1_contig_14655, EP1_contig_16393, EP1_contig_16413, EP1_contig_17052, EP1_contig_17053, EP1_contig_17121, EP1_contig_18178, EP1_contig_18818, EP1_contig_18880, EP1_contig_19564, EP1_contig_21060, EP1_contig_21670, EP1_contig_24103, EP1_contig_25604, EP1_contig_25618, EP1_contig_…	map00240
Pyrimidine metabolism	205	deaminase	ec:3.5.4.5	1	EP1_contig_25254	map00240
Pyrimidine metabolism	205	phosphorylase	ec:2.4.2.3	5	EP1_contig_13615, EP1_contig_47345, EP1_contig_47346, EP1_contig_47516, EP1_contig_53042	map00240
Pyrimidine metabolism	205	phosphorylase	ec:2.4.2.1	1	EP1_contig_10502	map00240
Pyrimidine metabolism	205	reductase	ec:1.17.4.1	6	EP1_contig_4303, EP1_contig_4304, EP1_contig_5547, EP1_contig_9387, EP1_contig_21850, EP1_contig_44260	map00240
Pyrimidine metabolism	205	dehydrogenase (quinone)	ec:1.3.5.2	2	EP1_contig_3218, EP1_contig_4373	map00240
Pyrimidine metabolism	205	uridine 5'-nucleotidase	ec:3.1.3.5	11	EP1_contig_9626, EP1_contig_13250, EP1_contig_16109, EP1_contig_31912, EP1_contig_42307, EP1_contig_42308, EP1_contig_42897, EP1_contig_52854, EP1_contig_52865, EP1_contig_53047, EP1_contig_76710	map00240
Pyrimidine metabolism	205	diphosphate phosphatase	ec:3.6.1.6	5	EP1_contig_13250, EP1_contig_19462, EP1_contig_21782, EP1_contig_42897, EP1_contig_76710	map00240
Pyrimidine metabolism	205	carbamoylaspartic dehydrase	ec:3.5.2.3	1	EP1_contig_11152	map00240
Pyrimidine metabolism	205	hydantoinase	ec:3.5.2.2	2	EP1_contig_3302, EP1_contig_54808	map00240
Pyrimidine metabolism	205	diphosphatase	ec:3.6.1.23	1	EP1_contig_16329	map00240
Pyrimidine metabolism	205	diphosphatase	ec:3.6.1.19	1	EP1_contig_33129	map00240
Pyrimidine metabolism	205	kinase	ec:2.7.4.14	1	EP1_contig_24262	map00240
Pyrimidine metabolism	205	kinase	ec:2.7.4.10	1	EP1_contig_8284	map00240
Pyrimidine metabolism	205	carbamoyltransferase	ec:2.1.3.2	2	EP1_contig_6030, EP1_contig_11152	map00240
Pyrimidine metabolism	205	reductase	ec:1.8.1.9	4	EP1_contig_4670, EP1_contig_28336, EP1_contig_54369, EP1_contig_59914	map00240
Pyrimidine metabolism	205	kinase	ec:2.7.1.48	6	EP1_contig_12503, EP1_contig_17645, EP1_contig_23919, EP1_contig_23920, EP1_contig_24262, EP1_contig_46928	map00240
Thiamine metabolism	105	diphosphokinase	ec:2.7.6.2	1	EP1_contig_28266	map00730
Thiamine metabolism	105	desulfurase	ec:2.8.1.7	1	EP1_contig_14996	map00730
Thiamine metabolism	105	phosphatase	ec:3.6.1.15	103	EP1_contig_729, EP1_contig_1270, EP1_contig_2026, EP1_contig_2314, EP1_contig_2877, EP1_contig_3846, EP1_contig_5254, EP1_contig_5336, EP1_contig_5340, EP1_contig_5646, EP1_contig_6328, EP1_contig_6591, EP1_contig_8192, EP1_contig_8252, EP1_contig_9995, EP1_contig_9996, EP1_contig_10186, EP1_contig_10586, EP1_contig_10828, EP1_contig_10889, EP1_contig_11688, EP1_contig_11689, EP1_contig_11692, EP…	map00730
Nitrotoluene degradation	4	N-acetyltransferase	ec:2.3.1.5	4	EP1_contig_18689, EP1_contig_36776, EP1_contig_65181, EP1_contig_65182	map00633
Steroid hormone biosynthesis	15	monooxygenase (side-chain-cleaving)	ec:1.14.15.6	1	EP1_contig_78716	map00140
Steroid hormone biosynthesis	15	dehydrogenase	ec:1.1.1.149	3	EP1_contig_42095, EP1_contig_42096, EP1_contig_42097	map00140
Steroid hormone biosynthesis	15	dehydrogenase	ec:1.1.1.145	1	EP1_contig_2014	map00140
Steroid hormone biosynthesis	15	17-dehydrogenase	ec:1.1.1.62	4	EP1_contig_4283, EP1_contig_4284, EP1_contig_7889, EP1_contig_38509	map00140
Steroid hormone biosynthesis	15	20beta)-hydroxysteroid dehydrogenase	ec:1.1.1.53	1	EP1_contig_7889	map00140
Steroid hormone biosynthesis	15	1-naphthol glucuronyltransferase	ec:2.4.1.17	3	EP1_contig_24506, EP1_contig_29604, EP1_contig_46988	map00140
Steroid hormone biosynthesis	15	dehydrogenase (NAD+)	ec:1.1.1.239	1	EP1_contig_38509	map00140
Steroid hormone biosynthesis	15	monooxygenase	ec:1.14.14.1	2	EP1_contig_45145, EP1_contig_45146	map00140
Steroid hormone biosynthesis	15	4-dehydrogenase	ec:1.3.99.6	1	EP1_contig_45648	map00140
Folate biosynthesis	37	synthase	ec:2.8.1.12	8	EP1_contig_3566, EP1_contig_3567, EP1_contig_8111, EP1_contig_17668, EP1_contig_23988, EP1_contig_28902, EP1_contig_28903, EP1_contig_28904	map00790
Folate biosynthesis	37	reductase	ec:1.5.1.34	1	EP1_contig_6994	map00790
Folate biosynthesis	37	reductase (L-erythro-7,8-dihydrobiopterin forming)	ec:1.1.1.153	5	EP1_contig_5779, EP1_contig_9563, EP1_contig_42292, EP1_contig_42293, EP1_contig_65681	map00790
Folate biosynthesis	37	synthase	ec:4.2.3.12	1	EP1_contig_9338	map00790
Folate biosynthesis	37	cyclohydrolase I	ec:3.5.4.16	6	EP1_contig_2802, EP1_contig_14558, EP1_contig_28079, EP1_contig_30923, EP1_contig_54678, EP1_contig_54679	map00790
Folate biosynthesis	37	synthase	ec:6.3.2.17	5	EP1_contig_10115, EP1_contig_29631, EP1_contig_40410, EP1_contig_60002, EP1_contig_60003	map00790
Folate biosynthesis	37	phosphatase	ec:3.1.3.1	10	EP1_contig_5268, EP1_contig_8542, EP1_contig_8997, EP1_contig_9902, EP1_contig_19791, EP1_contig_24027, EP1_contig_42140, EP1_contig_58519, EP1_contig_66033, EP1_contig_79872	map00790
Folate biosynthesis	37	reductase	ec:1.5.1.3	1	EP1_contig_1893	map00790
Glyoxylate and dicarboxylate metabolism	48	isomerase	ec:5.3.1.22	2	EP1_contig_5494, EP1_contig_28590	map00630
Glyoxylate and dicarboxylate metabolism	48	carboxylase	ec:6.4.1.3	10	EP1_contig_35, EP1_contig_1227, EP1_contig_17437, EP1_contig_18231, EP1_contig_19421, EP1_contig_28019, EP1_contig_28246, EP1_contig_30714, EP1_contig_34353, EP1_contig_48747	map00630
Glyoxylate and dicarboxylate metabolism	48	equilase	ec:1.11.1.6	4	EP1_contig_1623, EP1_contig_53739, EP1_contig_58119, EP1_contig_80476	map00630
Glyoxylate and dicarboxylate metabolism	48	hydroxymethyltransferase	ec:2.1.2.1	5	EP1_contig_3158, EP1_contig_3159, EP1_contig_4765, EP1_contig_5439, EP1_contig_17227	map00630
Glyoxylate and dicarboxylate metabolism	48	synthase	ec:2.3.3.9	1	EP1_contig_10326	map00630
Glyoxylate and dicarboxylate metabolism	48	(Si)-synthase	ec:2.3.3.1	1	EP1_contig_4554	map00630
Glyoxylate and dicarboxylate metabolism	48	decarboxylase	ec:4.1.1.8	2	EP1_contig_853, EP1_contig_9602	map00630
Glyoxylate and dicarboxylate metabolism	48	dehydrogenase	ec:1.1.1.37	2	EP1_contig_1301, EP1_contig_2543	map00630
Glyoxylate and dicarboxylate metabolism	48	C-acetyltransferase	ec:2.3.1.9	5	EP1_contig_4334, EP1_contig_4335, EP1_contig_4504, EP1_contig_13443, EP1_contig_47585	map00630
Glyoxylate and dicarboxylate metabolism	48	reductase	ec:1.1.1.36	1	EP1_contig_38509	map00630
Glyoxylate and dicarboxylate metabolism	48	ligase	ec:6.3.1.2	5	EP1_contig_1769, EP1_contig_2443, EP1_contig_7661, EP1_contig_16041, EP1_contig_32506	map00630
Glyoxylate and dicarboxylate metabolism	48	hydratase	ec:4.2.1.3	10	EP1_contig_315, EP1_contig_3419, EP1_contig_5777, EP1_contig_8620, EP1_contig_8621, EP1_contig_9852, EP1_contig_9853, EP1_contig_11073, EP1_contig_11075, EP1_contig_11115	map00630
Glycosaminoglycan biosynthesis - heparan sulfate / heparin	10	xylosyltransferase	ec:2.4.2.26	1	EP1_contig_6371	map00534
Glycosaminoglycan biosynthesis - heparan sulfate / heparin	10	3-beta-glucuronosyltransferase	ec:2.4.1.135	2	EP1_contig_14261, EP1_contig_21883	map00534
Glycosaminoglycan biosynthesis - heparan sulfate / heparin	10	4-beta-galactosyltransferase	ec:2.4.1.133	1	EP1_contig_26756	map00534
Glycosaminoglycan biosynthesis - heparan sulfate / heparin	10	sulfate]-glucosamine 3-sulfotransferase 1	ec:2.8.2.23	3	EP1_contig_71722, EP1_contig_72358, EP1_contig_82449	map00534
Glycosaminoglycan biosynthesis - heparan sulfate / heparin	10	4-beta-glucuronosyltransferase	ec:2.4.1.225	1	EP1_contig_3732	map00534
Glycosaminoglycan biosynthesis - heparan sulfate / heparin	10	4-alpha-N-acetylglucosaminyltransferase	ec:2.4.1.224	1	EP1_contig_3732	map00534
Glycosaminoglycan biosynthesis - heparan sulfate / heparin	10	4-alpha-N-acetylglucosaminyltransferase	ec:2.4.1.223	2	EP1_contig_50747, EP1_contig_73346	map00534
Glycosaminoglycan biosynthesis - keratan sulfate	7	beta-1,3-N-acetylglucosaminyltransferase	ec:2.4.1.149	2	EP1_contig_10330, EP1_contig_24446	map00533
Glycosaminoglycan biosynthesis - keratan sulfate	7	6-alpha-L-fucosyltransferase	ec:2.4.1.68	5	EP1_contig_14555, EP1_contig_24069, EP1_contig_36783, EP1_contig_50470, EP1_contig_50471	map00533
Glycosaminoglycan biosynthesis - chondroitin sulfate / dermatan sulfate	5	xylosyltransferase	ec:2.4.2.26	1	EP1_contig_6371	map00532
Glycosaminoglycan biosynthesis - chondroitin sulfate / dermatan sulfate	5	4-beta-N-acetylgalactosaminyltransferase	ec:2.4.1.175	1	EP1_contig_51396	map00532
Glycosaminoglycan biosynthesis - chondroitin sulfate / dermatan sulfate	5	3-beta-glucuronosyltransferase	ec:2.4.1.135	2	EP1_contig_14261, EP1_contig_21883	map00532
Glycosaminoglycan biosynthesis - chondroitin sulfate / dermatan sulfate	5	4-beta-galactosyltransferase	ec:2.4.1.133	1	EP1_contig_26756	map00532
Glycosaminoglycan degradation	16	chondroitinsulfatase	ec:3.1.6.14	2	EP1_contig_10190, EP1_contig_17611	map00531
Glycosaminoglycan degradation	16	chondroitinsulfatase	ec:3.1.6.12	1	EP1_contig_19486	map00531
Glycosaminoglycan degradation	16	hexosaminidase	ec:3.2.1.52	8	EP1_contig_1743, EP1_contig_3961, EP1_contig_8856, EP1_contig_12467, EP1_contig_12468, EP1_contig_16363, EP1_contig_22721, EP1_contig_37534	map00531
Glycosaminoglycan degradation	16	hyaluronidase	ec:3.2.1.35	2	EP1_contig_59807, EP1_contig_62008	map00531
Glycosaminoglycan degradation	16	beta-glucuronide glucuronohydrolase glucuronidase	ec:3.2.1.31	1	EP1_contig_44518	map00531
Glycosaminoglycan degradation	16	lactase (ambiguous)	ec:3.2.1.23	2	EP1_contig_6030, EP1_contig_11152	map00531
Pentose and glucuronate interconversions	26	isomerase	ec:5.3.1.5	1	EP1_contig_26752	map00040
Pentose and glucuronate interconversions	26	3-epimerase	ec:5.1.3.1	1	EP1_contig_8886	map00040
Pentose and glucuronate interconversions	26	beta-glucuronide glucuronohydrolase glucuronidase	ec:3.2.1.31	1	EP1_contig_44518	map00040
Pentose and glucuronate interconversions	26	uridylyltransferase	ec:2.7.7.9	3	EP1_contig_2761, EP1_contig_25961, EP1_contig_31319	map00040
Pentose and glucuronate interconversions	26	dehydrogenase (NAD+)	ec:1.2.1.3	7	EP1_contig_197, EP1_contig_1899, EP1_contig_2234, EP1_contig_10860, EP1_contig_13870, EP1_contig_13880, EP1_contig_22610	map00040
Pentose and glucuronate interconversions	26	1-naphthol glucuronyltransferase	ec:2.4.1.17	3	EP1_contig_24506, EP1_contig_29604, EP1_contig_46988	map00040
Pentose and glucuronate interconversions	26	6-dehydrogenase	ec:1.1.1.22	4	EP1_contig_28152, EP1_contig_41759, EP1_contig_50541, EP1_contig_54606	map00040
Pentose and glucuronate interconversions	26	reductase	ec:1.1.1.21	4	EP1_contig_42095, EP1_contig_42096, EP1_contig_42097, EP1_contig_42098	map00040
Pentose and glucuronate interconversions	26	reductase	ec:1.1.1.10	2	EP1_contig_11403, EP1_contig_31709	map00040
* Please contact corresponding author for the pathway image
